# Supplementary material for: Association of pre-operative medication use with post-operative delirium in surgical oncology patients receiving comprehensive geriatric assessment
Source: BMC Geriatr. 2016 Jul 7;16:134. doi: 10.1186/s12877-016-0311-5 (PMC4937600; doi:10.1186/s12877-016-0311-5)
Supplement: Additional file 1: Table S1. — Raw data for the study of association between pre-operative medication use and post-operative delirium in surgical oncology patients receiving comprehensive geriatric assessment. (XLSX 129 kb) [file 12877_2016_311_MOESM1_ESM.xlsx]

## Sheet: Raw data & Coding
Cancer type	CrCl	Delirium risk score	Medications	CVD	DM	Dementia	CrCL <50	Deli risk	GI cancer	n_medication	PP	PRDM	DIM	FIM	PIM	POD
Pancreatic tail cancer Papilary thyroid carcinoma	42.8064	0	Acarbose Celecoxib Etizolam Gliclazide Mirtazapine Pitavastatin Zolpidem	1	1	0	1	0	0	7	1	1	1	1	1	1
Tubulovillous adenoma, colon	39.4258	0	Alginate Pancreatin Pantoprazole Polaprezinc Tiropramide UDCA	0	0	0	1	0	0	6	1	0	1	0	0	0
Colon cancer	41.5484	0	Aspirin Irbesartan Metformin Pitavastatin	1	1	0	1	0	0	4	0	1	0	1	0	0
Breast cancer	33.7944	0	Alendronate Amlodipine Aspirin Celecoxib Hydrochlorothiazide Levocetirizine Mosapride Pantoprazole Ranitidine Simvastatin Valsartan	1	0	0	1	0	1	11	1	1	1	1	0	0
Colon cancer, sigmoid	46.0556	1	Donepezil	0	0	1	1	0	0	1	0	0	1	0	0	0
Colon cancer, ascending	50.3296	0	Allopurinol Efonidipine Hydrochlorothiazide Telmisartan	1	0	0	0	0	0	4	0	0	0	1	0	0
Colon cancer, sigmoid Colon cancer, rectosigmoid	35.1333	1	Candesartan Chlorpheniramine etc Choline Alfoscerate Divalproex Galantamine Modafinil Quetiapine Simvastatin	1	0	1	1	0	0	8	0	0	1	1	1	1
Rectal cancer Colon cancer	43.0556	0	Dutasteride Magnesium Oxide Tamsulosin	0	0	0	1	0	0	3	0	0	0	1	0	0
Non-small cell lung cancer Ductal carcinoma in situ of breast	36.8156	0	Aspirin Olmesartan	1	0	0	1	0	1	2	0	1	0	1	0	0
Breast cancer	36.0165	0		0	0	0	1	0	1	0	0	0	0	0	0	0
Intraductal papillary mucinous neoplasm, moderate dysplasia	35.8488	0	Clonazepam Gabapentin Ropinirole Teriparatide	0	0	0	1	0	0	4	0	0	1	1	1	0
Ductal carcinoma in situ of breast	45.5443	0	Levothyroxine	0	0	0	1	0	1	1	0	0	0	0	0	0
Cecal cancer	52.7083	0	Amantadine Benserazide/Levodopa Choline Alfoscerate Donepezil Entacapone Irbesartan Motilitone Naftopidil Pramipexole	1	0	1	0	0	0	9	1	1	1	1	0	0
Breast cancer	38.3767	0	Amlodipine Aspirin Ginkgo biloba Leaf Ext. Hydrochlorothiazide Levothyroxine Rosuvastatin Valsartan	1	0	0	1	0	1	7	1	1	0	1	0	0
Rectal cancer	25.6369	0	Ciprofloxacin Lactobacillus Pantoprazole Rebamipide Zolpidem	0	0	0	1	0	0	5	1	0	1	1	1	0
Colon cancer, descending	37.6055	0	Amitriptyline Lorazepam Zolpidem	0	0	0	1	0	0	3	0	0	1	1	1	1
Breast cancer	36.9761	0	Amlodipine Aspirin Nicorandil	1	0	0	1	0	1	3	0	1	0	1	0	0
Breast cancer	37.8039	0	Aspirin Celecoxib Clopidogrel Fexofenadine Motilitone Rosuvastatin	1	0	0	1	0	1	6	1	1	1	1	0	0
Colon cancer, sigmoid	27.6015	2	Amlodipine Clopidogrel Donepezil Losartan Oxybutynin Propiverine	1	0	1	1	1	0	6	1	1	1	1	0	1
Pancreatic body cancer Adenocarcinoma of pancreas	45.3196	0	Artemisia asiatica ext. Atorvastatin Cilostazol Diacerein Hydrochlorothiazide Limaprost Losartan	1	0	0	1	0	0	7	1	1	0	1	0	0
Bladder cancer Metastatic cancer to the liver Pancreatic cancer	56.646	0	Glimepiride Insulin Itopride Metformin Pancreatin Tamsulosin	1	1	0	0	0	0	6	1	1	0	1	0	0
Rectal cancer	54.2222	0	Amlodipine Aspirin Finasteride Hydrochlorothiazide Losartan Silodosin	1	0	0	0	0	0	6	1	1	0	1	0	0
Intraductal papillary mucinous neoplasm, low grade dysplasia	36.5619	0	Amlodipine Eprosartan Ginkgo biloba Leaf Ext. Hydrochlorothiazide Simvastatin	1	1	0	1	0	0	5	1	1	0	1	0	0
Pituitary adenoma	42.075	3	Ambroxol Famotidine	0	0	0	1	1	0	2	0	0	1	0	0	0
Colon cancer, rectosigmoid Rectal cancer	33.7167	0	Acetaminophen Amlodipine Atorvastatin Levothyroxine Magnesium Oxide Tramadol	1	0	0	1	0	0	6	1	0	1	1	0	0
Breast cancer	41.5321	0	Amlodipine Valsartan	1	0	0	1	0	1	2	0	0	0	1	0	0
Advanced gastric cancer Early gastric cancer	39.5733	0	Aspirin	1	0	0	1	0	0	1	0	1	0	0	0	0
Colon cancer, sigmoid Thyroid cancer	37.524	0	Alfacalcidol Aspirin Atorvastatin Calcium Carvedilol Hydrochlorothiazide Levothyroxine Magnesium Oxide Pelargonium sidoides ext (Penium Syrup) Risedronate Valsartan	1	0	0	1	0	0	11	1	1	0	1	0	0
Colon cancer, rectosigmoid	49.5	0	Amlodipine Losartan	1	0	0	0	0	0	2	0	0	0	1	0	0
Ductal carcinoma in situ of breast	34.1903	0	Aspirin Atorvastatin Beraprost Insulin Irbesartan Metformin Pregabalin	1	1	0	1	0	1	7	1	1	1	1	0	0
Colon cancer, rectosigmoid	15.9025	0	Amlodipine Calcium Carvedilol Esomeprazole Ferrous Sulfate etc Losartan Pitavastatin	1	0	0	1	0	0	7	1	0	0	1	0	0
Colon cancer Lung cancer Prostate cancer Renal cell carcinoma	61.4061	0		0	0	0	0	0	0	0	0	0	0	0	0	0
Ampulla of vater cancer Metastatic cancer to the liver Recurrent persistent granulosa cell tumor of ovary unknown stage Unclassified borderline ovarian tumor	19.944	0	Ferrous Sulfate etc Lactulose Pancreatin	0	0	0	1	0	0	3	0	0	0	1	0	0
Metastatic tumor to the bone Transitional cell carcinoma of bladder Metastatic tumor to the multiple regions	50.1235	0	Acetaminophen Fesoterodine Itopride Metformin Nicergoline Pancreatin Tiropramide Tramadol Zolpidem	1	1	0	0	0	0	9	1	1	1	1	1	1
Rectal cancer	47.3554	0	Acetaminophen Amlodipine Artemisia asiatica ext. Aspirin Glimepiride Limaprost Pregabalin Tramadol Valsartan Carbazochrome etc	1	0	0	1	0	0	10	1	1	1	1	0	0
Rectal cancer Prostate cancer	52.5989	0	Fimasartan Linagliptin Metformin Omega-3 fatty acid 펜넬 (Biphenyl dimethyl dicarboxylate, Garlic oil)	1	1	0	0	0	0	5	1	1	0	1	0	0
Rectal cancer Metastatic cancer to the pelvic wall Metastatic cancer to the lung	18.693	0	Acetaminophen Calcium Erdosteine Magnesium Oxide Montelukast Oxycodone Polystyrene Ca Pregabalin	0	0	0	1	0	0	8	1	0	1	1	0	0
Colon cancer, ascending	26.35	3	Alprazolam Clonazepam Donepezil Mosapride Pancreatin Quetiapine Rivaroxaban Triprolidine etc Zolpidem	1	0	1	1	1	0	9	1	1	1	1	1	0
Diffuse large B-cell lymphoma Early gastric cancer, adenocarcinoma	55.2235	0		0	0	0	0	0	0	0	0	0	0	0	0	0
Colon cancer, ascending	10.9404	0	Atorvastatin Calcium Folic Acid Iron acetyl transferrin Itopride Losartan Sodium bicarbonate Tamsulosin	1	0	0	1	0	0	8	1	0	0	1	0	0
Advanced gastric cancer, adenocarcinoma	44.5413	1	Almagate Aspirin Choline Alfoscerate Isradipine Itopride Lansoprazole2 Levothyroxine Losartan Rebamipide Trimebutine	1	0	0	1	0	0	10	0	1	0	1	0	0
Breast cancer	24.0144	0	Amlodipine Aspirin Atorvastatin Bisoprolol Calcium Glimepiride Levothyroxine Metformin Mirtazapine Ramipril Valsartan	1	1	0	1	0	1	11	1	1	1	1	0	0
Advanced gastric cancer	NK	0		0	0	0	NK	0	0	0	0	0	0	0	0	0
Gallbladder cancer	39.497	0	Atorvastatin Baclofen Candesartan Metformin Sitagliptin Tamsulosin	1	1	0	1	0	0	6	1	1	0	1	0	0
Metastatic cancer to the mesentery Transverse colon cancer Prostate cancer	42.2896	0	Aspirin Atorvastatin Isosorbide Magnesium Hydroxide Nicorandil Tamsulosin	1	0	0	1	0	0	6	1	1	0	0	0	0
Borderline ovarian tumor, stage 1C Epithelial ovarian cancer unknown stage	38.08	0	Amlodipine Atorvastatin Chlordiazepoxide/Clidinium Choline Alfoscerate Hydrochlorothiazide Levosulpiride Losartan Ranitidine Trimebutine	1	0	0	1	0	0	9	1	0	1	1	1	0
Breast cancer Papillary thyroid carcinoma	37.7226	0	Amlodipine Aspirin UDCA	1	0	0	1	0	1	3	0	1	0	1	0	0
Infiltrating ductal carcinoma of breast	37.7045	0	Artemisia asiatica ext. Celecoxib Chlorpheniramine etc Hydrochlorothiazide Irbesartan Limaprost Pancreatin Zolpidem	1	0	0	1	0	1	8	1	1	1	1	1	0
Rectal cancer Metastatic cancer to the brain	43.9301	1	Aceclofenac Aspirin Atorvastatin Choline Alfoscerate Domperidone Ferrous Sulfate etc Hydroxychloroquine Nifedipine Prednisolone Rivastigmine	1	0	1	1	0	0	10	0	1	1	1	1	0
Multiple myeloma Malignant neoplasm of ampulla of vater	52.0999	0	Alendronate Artemisia asiatica ext. Aspirin Bacillus subtilis (메디락) Calcium Codeine Hydrochlorothiazide Magnesium Oxide Olmesartan Pilsicainide	1	0	0	0	0	0	10	1	1	0	1	0	0
Breast cancer	39.8317	0	Atorvastatin Avocado-soya titrated ext. (이모튼) Choline Alfoscerate Clopidogrel Fenofibrate Folic Acid Ranitidine	1	0	0	1	0	1	7	1	1	1	0	0	0
Early gastric cancer	34.5844	0	Carbidopa etc Choline Alfoscerate Clopidogrel Dexlansoprazole Donepezil Glimepiride Mosapride Procyclidine Ropinirole Tolterodine	0	1	1	1	0	0	10	1	1	1	1	0	0
Pancreatic tail cancer Pancreatic cancer	40.4347	0	Atorvastatin Cilostazol Metformin Risedronate Sitagliptin Thioctic Acid	1	1	0	1	0	0	6	1	1	0	1	0	0
Infiltrating ductal carcinoma of breast	43.1629	0	Amlodipine Ibuprofen2 Dexibuprofen	1	0	0	1	0	1	3	0	1	1	1	0	0
Colon cancer, descending	61.4357	0	Amoxicillin Chlorpheniramine etc Levodropropizine Pseudoephedrine Ranitidine	0	0	0	0	0	0	5	1	0	1	1	1	0
Breast cancer	36.6799	0	Alprazolam Arotinolol Artemisia asiatica ext. Atorvastatin Bacillus subtilis Bisoprolol Calcium Choline Alfoscerate Eperisone Glimepiride Hydrochlorothiazide Lactobacillus Losartan Metformin Nabumetone Nizatidine Nortriptyline Pinaverium Rebamipide	1	1	0	1	0	1	19	1	1	1	1	1	0
Klatskin tumor_x000D_	38.8053	0	Afloqualone Amlodipine Beraprost Bromazepam Famotidine Fentanyl Gabapentin Imipramine Iron acetyl transferrin Limaprost Megestrol Mirtazapine Mosapride Pancreatin Quetiapine Triazolam Trimetazidine Cyproheptadine etc	1	0	0	1	0	0	18	1	1	1	1	1	1
Intraductal papillary mucinous neoplasm, low grade dysplasia Pancreatic intraepithelial neoplasia, grade1 Intraductal papillary mucinous neoplasm, non-invasive	41.5973	0	Amlodipine Aspirin Dutasteride Glimepiride Metformin Mosapride Olmesartan Pioglitazone Propiverine Vildagliptin	1	1	0	1	0	0	10	1	1	0	1	0	0
Breast cancer Advanced gastric cancer	40.3195	0	Amlodipine Enalapril Hydrochlorothiazide Insulin Losartan Thioctic Acid	1	1	0	1	0	1	6	1	0	0	1	0	0
Lung cancer Papillary thyroid carcinoma	34.1248	0	Amlodipine Fexofenadine Hydrochlorothiazide Levothyroxine Losartan Quetiapine Trazodone Triazolam	1	0	0	1	0	0	8	1	0	1	1	1	0
Cervical cancer, stage 1B1	29.9109	1	Acetyl-L-Carnitine Amlodipine Aspirin Clarithromycin Fenoterol Hydrochlorothiazide Levodropropizine Losartan Rebamipide Streptokinase/Streptodornase	1	0	0	1	0	0	10	0	1	0	1	0	0
Renal cell carcinoma	44.8849	0	Allopurinol Amlodipine Aspirin Folic Acid	1	0	0	1	0	0	4	0	1	0	1	0	0
Colon cancer, transverse Breast cancer	40.1128	0	Anastrozole Atorvastatin Biodiastase etc Cilnidipine Cimetidine Diazepam Ferrous Sulfate etc Glimepiride Levosulpiride Mesoglycan Metformin Omeprazole2 Ranitidine Rebamipide	1	1	0	1	0	0	14	1	1	1	1	1	0
Ductal carcinoma in situ of breast	35.3958	0	Calcium Celecoxib	0	0	0	1	0	1	2	0	1	1	0	0	0
Hepatocellular carcinoma	42.1918	0	Hydrochlorothiazide Linagliptin Losartan Metformin Pioglitazone UDCA	1	1	0	1	0	0	6	1	1	0	1	0	0
Hepatocellular carcinoma Bladder cancer	31.379	0	Amlodipine	1	0	0	1	0	0	1	0	0	0	1	0	0
Early gastric cancer	43.468	2	Amlodipine Losartan	1	0	0	1	1	0	2	0	0	0	1	0	0
Infiltrating ductal carcinoma of breast	33.8673	0	Acetylcystein Aclatonium Alprazolam Aspirin Atorvastatin Cimetidine Escitalopram Fenofibrate Glimepiride Levodropropizine Lorazepam Metformin Olmesartan Perphenazine Piprinhydrinate Zolpidem	1	1	0	1	0	1	16	1	1	1	1	1	0
Gallbladder cancer	10.7339	0	Atorvastatin Calcium Famotidine Febuxostat Ferrous Sulfate etc Folic Acid Furosemide Irbesartan Mecobalamin Polystyrene Ca Prednisolone Sodium bicarbonate Tacrolimus	1	0	0	1	0	0	13	1	0	1	1	0	0
Early gastric cancer, adenocarcinoma	31.361	2	Alginate Amlodipine Choline Alfoscerate Cilostazol Gabapentin Glimepiride Lafutidine Pantoprazole Tamsulosin Telmisartan	1	1	0	1	1	0	10	1	1	1	1	0	0
Advanced gastric cancer	49.5	0	Amlodipine Atorvastatin Finasteride Hydrochlorothiazide Irsogladine Loratadine Losartan Montelukast Pantoprazole Tamsulosin	1	0	0	0	0	0	10	1	0	0	1	0	0
Colon cancer, ascending	55.6971	0	Dutasteride Fimasartan Isradipine Nebivolol Silodosin Solifenacin	1	0	1	0	0	0	6	1	0	0	1	0	0
Ampulla of vater cancer	47.3842	0	Amlodipine Aspirin Atorvastatin Desmopressin Diazepam Gliclazide Linagliptin Naftopidil Valsartan	1	1	0	1	0	0	9	1	1	1	1	1	0
Colon cancer, sigmoid	50	0	Amlodipine Hydrochlorothiazide	1	0	0	0	0	0	2	0	0	0	1	0	0
Klatskin tumor_x000D_ Stomach cancer_x000D_ Early gastric cance	47.1056	0	Artemisia asiatica ext. Atorvastatin Chlorpheniramine etc 1 Chlorpheniramine etc 2 Ciprofloxacin Fexofenadine Ginkgo biloba Leaf Ext. Itopride Lactobacillus Levothyroxine Naftopidil Omeprazole Streptokinase/Streptodornase UDCA Carnitin etc	1	0	0	1	0	0	15	1	1	1	1	1	0
Colon cancer, sigmoid	34.6446	0	Amlodipine Atorvastatin Clopidogrel Diazepam Ibudilast Valsartan Zolpidem	1	0	0	1	0	0	7	1	1	1	1	1	0
Rectal cancer	44.9837	1	Alprazolam Escitalopram Metformin Quetiapine Zolpidem	0	1	0	1	0	0	5	0	1	1	1	1	0
Colon cancer, rectosigmoid Rectal cancer	44.7111	0	Aspirin Bisoprolol	1	0	0	1	0	0	2	0	1	1	1	0	0
Colon cancer, sigmoid	43.365	0	Almagate Amitriptyline Amlodipine Aspirin Bisoprolol Clopidogrel Coptis Rhizome ext. Dimenhydrinate Ezetimibe Glimepiride Mefenamic Acid Neltenexine Nicergoline Nicorandil Petasites Hybridus Folium ext. (Cosalin) Pioglitazone Simvastatin Telmisartan Thioctic Acid Trimetazidine Vildagliptin	1	1	0	1	0	0	21	1	1	1	1	1	1
Cardiac tumor Breast cancer	41.3957	0	Acetaminophen Aspirin Bisoprolol Clonazepam Furosemide Gabapentin Nitroglycerin Rabeprazole Ranitidine Tramadol	1	0	0	1	0	1	10	1	1	1	1	1	0
Colon cancer, ascending	36.4225	0	Alprazolam Mosapride Propranolol Trazodone Venlafaxine	0	0	0	1	0	0	5	1	0	1	1	1	0
Pancreatic head cancer Pancreatic cancer	51.2833	0	Alogliptin Megestrol Mosapride Pancreatin Ranitidine Tiropramide	0	1	0	0	0	0	6	1	0	1	1	1	0
Rectal cancer	32.4417	0	Aceclofenac Ranitidine Simvastatin	1	0	0	1	0	0	3	0	1	1	0	1	0
Colon cancer, sigmoid	46.6379	0	Atenolol Metformin Omega-3 fatty acid Tamsulosin	1	1	0	1	0	0	4	0	1	1	1	0	0
Early gastric cancer, adenocarcinoma	NK	1	Acetaminophen Flunarizine Pantoprazole Paroxetine Pramipexole Propranolol Tamsulosin Tramadol	1	0	0	NK	0	0	8	0	0	1	1	1	0
Colon cancer, transverse Metastatic cancer to the liver	39.2095	0		0	0	0	1	0	0	0	0	0	0	0	0	0
Gallbladder cancer	34.68	0	Aspirin Fenofibrate Losartan	1	0	0	1	0	0	3	0	1	0	1	0	0
Infiltrating ductal carcinoma of breast	33.7335	0	Amlodipine Avocado-soya titrated ext. Glimepiride Metformin Rosuvastatin	1	1	0	1	0	1	5	1	1	0	1	0	0
Early gastric cancer	37.2311	0	Calcium complex Rosuvastatin	1	1	0	1	0	0	2	0	0	0	0	0	0
Colon cancer, ascending	55.1229	0	Acetaminophen Atenolol Metformin Tramadol	1	1	0	0	0	0	4	0	1	1	1	0	0
Papillary thyroid carcinoma Colon cancer	43.2133	0	Amlodipine Calcium complex Cefpodoxime Levothyroxine	1	0	0	1	0	0	4	0	0	0	1	0	0
Rectal cancer	26.4827	0	Amitriptyline Glibenclamide Ibuprofen Metformin Voglibose Zea mays L. titrated ext.	0	1	0	1	0	0	6	1	1	1	1	1	0
Klatskin tumor Pancreatic cancer Hepatocellular carcinoma	NK	0	Amlodipine Aspirin Finasteride Nebivolol Nicorandil Pitavastatin Tamsulosin Vildagliptin	1	0	0	NK	0	0	8	1	1	0	1	0	0
Infiltrating ductal carcinoma of breast Sigmoid colon cancer Rectal carcinoid tumor, malignant	39.7008	0	Amlodipine Atorvastatin Sarpogrelate Valsartan	1	0	0	1	0	1	4	0	1	0	1	0	0
Pancreatic cancer Pancreatic head cancer	31.875	0	Domperidone Doxofylline Milk-thistle Ext. Pancreatin Rabeprazole Tiotropium UDCA Cyproheptadine etc	0	1	0	1	0	0	8	1	1	1	0	1	0
Neuroendocrine tumor of pancreas, G2 Pancreatic endocrine tumor	42.1918	0	Amlodipine Levothyroxine	1	0	0	1	0	0	2	0	0	0	1	0	0
Infiltrating ductal carcinoma of breast	60.9305	0	Dutasteride Tamsulosin Telmisartan	1	0	0	0	0	1	3	0	0	0	1	0	0
Ductal carcinoma in situ of breast Ductal carcinoma in situ of breast with microinvasion	33.9141	0	Aspirin Atorvastatin Calcium	1	0	0	1	0	1	3	0	1	0	0	0	0
Colon cancer	45.7039	0	Biodiastase etc Ferrous Sulfate etc Hydrochlorothiazide Levosulpiride Limaprost Ranitidine Telmisartan	1	0	0	1	0	0	7	1	1	1	1	1	0
Colon cancer, descending Colon cancer, sigmoid Colorectal cancer	36.9649	0	Amlodipine Atorvastatin Calcium Indobufene	1	1	0	1	0	0	4	0	1	0	1	0	0
Cervical cancer, stage 1A1 Cervical intraepithelial neoplasia, grade Ⅲ	33.4619	0	Amlodipine Aspirin Atorvastatin Calcium Chlorpheniramine etc Clopidogrel Hydrochlorothiazide Irbesartan Losartan Raloxifene	1	0	0	1	0	0	10	1	1	1	1	1	0
Colon cancer, ascending	22.6844	0	Amlodipine	1	0	0	1	0	0	1	0	0	0	1	0	0
Invasive breast cancer Ductal carcinoma in situ of breast	34.6798	0		0	0	0	1	0	1	0	0	0	0	0	0	0
Ductal carcinoma in situ of breast	44.5607	0	Amlodipine Zea mays L. titrated ext.	1	0	0	1	0	1	2	0	1	0	1	0	0
Colon cancer, ascending	43.7358	0		0	0	0	1	0	0	0	0	0	0	0	0	0
Breast cancer	38.0809	0	Aspirin Cefadroxil Cimetidine Epinastine Hydrochlorothiazide Ibuprofen Itopride Mequitazine Pancreatin Pitavastatin Valsartan	1	0	0	1	0	1	11	1	1	1	1	0	0
Ductal carcinoma in situ of breast with microinvasion	43.792	0	Alogliptin Amlodipine Aspirin Atenolol Clopidogrel Pioglitazone	1	1	0	1	0	1	6	1	1	1	1	0	0
Metastatic cancer to the pancreas Renal cell carcinoma of kidney Metastatic cancer to the adrenal gland	38.4891	0	Amlodipine Atorvastatin Carvedilol Domperidone Pancreatin Ranitidine	1	0	0	1	0	0	6	1	0	1	1	0	0
Rectal cancer	56.2602	0	Aspirin Atorvastatin Cefixime Lactobacillus Metronidazole Olmesartan Trimetazidine	1	1	0	0	0	0	7	1	1	0	1	0	0
Colon cancer, sigmoid	45.6657	0	Amlodipine Fexofenadine Losartan Magnesium Oxide Montelukast Tamsulosin	1	0	0	1	0	0	6	1	0	0	1	0	0
Advanced gastric cancer, adenocarcinoma	28.4977	2	Acetyl-L-Carnitine Clonazepam	1	0	0	1	1	0	2	0	0	1	1	1	0
Retroperitoneal sarcoma	41.9856	0	Acetaminophen Afloqualone Aspirin Efonidipine Gabapentin Levosulpiride Olmesartan Pitavastatin Tramadol	1	0	0	1	0	0	9	1	1	1	1	1	0
Early gastric cancer	26.4681	1	Amlodipine Esomeprazole Hydrochlorothiazide Mosapride Pancreatin UDCA Cyproheptadine etc	1	0	0	1	0	0	7	0	0	1	1	1	0
Cholangiocarcinoma, extrahepatic Nasopharyngeal cancer Metastatic of nasopharynx	41.2106	0	Amoxicillin Domperidone Famotidine Hydrochlorothiazide Levocetirizine Losartan	1	0	0	1	0	0	6	1	0	1	1	0	0
Colon cancer, sigmoid Colon cancer, rectosigmoid Metastatic cancer to the liver	27.9445	0	Carbamazepine Linagliptin Losartan Magnesium Oxide Pantoprazole Propranolol Silodosin Zolpidem	1	1	0	1	0	0	8	1	0	1	1	1	0
Rectal cancer	27.2	3	Acetaminophen Choline Alfoscerate Clonazepam Donepezil Ginkgo biloba Leaf Ext. Lactulose Magnesium Oxide Tramadol	0	0	1	1	1	0	8	1	1	1	1	1	0
Infiltrating ductal carcinoma of breast	43.1039	0	Clonazepam Flurazepam Linagliptin Lorazepam Metformin Rosuvastatin	1	1	0	1	0	1	6	1	1	1	1	1	0
Rectal cancer	35.8209	1	Bepotastine Cimetidine Domperidone Hydrochlorothiazide Hydroxyzine Motilitone Olopatadine Prednisolone Propiverine Rosuvastatin Valproate	1	0	0	1	0	0	11	0	1	1	1	1	0
Borderline ovarian tumor, stage 3A	37.9236	0	Acetaminophen Amlodipine Aspirin Glimepiride Hydrochlorothiazide Linagliptin Meloxicam Metformin Olmesartan Pioglitazone Rebamipide Rosuvastatin Streptokinase/Streptodornase Tramadol	1	1	0	1	0	0	14	1	1	1	1	0	0
Rectal cancer	30.5362	1	Felodipine	1	0	0	1	0	0	1	0	0	0	1	0	0
Early gastric cancer, adenocarcinoma	33.3512	0	Acetaminophen Almagate Diacerein Ginkgo biloba Leaf Ext. Itopride Joins Rabeprazole Ranitidine Risedronate Tramadol	0	0	0	1	0	0	10	1	1	1	0	0	0
Endometrial cancer, stage 1B	12.9393	0	Insulin Lercanidipine Rosuvastatin	1	1	0	1	0	0	3	0	0	0	1	0	0
Gallbladder cancer	50	0	Amlodipine Hydrochlorothiazide Olmesartan	1	0	0	0	0	0	3	0	0	0	1	0	0
Colon cancer, sigmoid	27.6165	0	Aspirin Atorvastatin Flunitrazepam Hydrochlorothiazide Metformin Valsartan	1	1	0	1	0	0	6	1	1	0	1	1	0
Hepatocellular carcinoma	46.4592	0	Amitriptyline Amlodipine Aspirin Bethanechol Ca. polycarbophil Loperamide Nebivolol Pregabalin Ranitidine Rosuvastatin Silodosin Telmisartan	1	0	0	1	0	0	12	1	1	1	1	1	0
Pancreatic cancer Pancreatic tail cancer	45.65	0	Aspirin Atorvastatin Baclofen Biodiastase etc Esomeprazole Lafutidine Loxoprofen Mosapride Phloroglucinol Tamsulosin Trimebutine Zea mays L. titrated ext.	1	0	0	1	0	0	12	1	1	1	0	0	0
Early gastric cancer	37.8778	0	Almagate Dexlansoprazole Pancreatin Rebamipide	0	0	0	1	0	0	4	0	0	0	0	0	0
Advanced gastric cancer Early gastric cancer	33.2208	0	Ferrous Sulfate etc Megestrol	0	0	0	1	0	0	2	0	0	0	0	1	0
Pancreatic cancer	31.9152	1		0	0	0	1	0	0	0	0	0	0	0	0	0
Pancreatic cancer	29.1845	0	Arotinolol Aspirin Atorvastatin Celecoxib Irsogladine Omeprazole Telmisartan	1	0	0	1	0	0	7	1	1	1	1	0	0
Colon cancer, sigmoid Pancreatic tail cancer	45.0069	1	Amlodipine Artemisia asiatica ext. Aspirin Atorvastatin Bisoprolol Diltiazem Donepezil Lactobacillus Nicorandil Nitroglycerin Pinaverium	1	0	1	1	0	0	11	0	1	1	1	0	1
Colon cancer	41.7243	0	Atorvastatin Barnidipine Carvedilol Clopidogrel Gemigliptin Glimepiride Hydrochlorothiazide Lafutidine Metformin Telmisartan	1	1	0	1	0	0	10	1	1	1	1	0	0
Colon cancer, rectosigmoid	43.7691	0	Amlodipine Tamsulosin	1	0	0	1	0	0	2	0	0	0	1	0	0
Colon cancer, ascending	41.8035	0	Almagate Amlodipine Diazepam Levosulpiride Magnesium Oxide Pantoprazole Rebamipide Simethicone etc Trazodone Triazolam	1	0	0	1	0	0	10	1	0	1	1	1	0
Advanced gastric cancer	36.0757	0	Zolpidem	0	0	0	1	0	0	1	0	0	1	1	1	0
Colon cancer, ascending	44.3961	3		1	0	0	1	1	0	0	0	0	0	0	0	0
Hepatocellular carcinoma Esophageal cancer	50.7733	0	Ferrous Sulfate etc Folic Acid	0	0	0	0	0	0	2	0	0	0	0	0	0
Cholangiocarcinoma, intrahepatic Klatskin tumor	49.6	0	Lactulose Nebivolol Zolpidem	1	0	0	0	0	0	3	0	0	1	1	1	0
Infiltrating lobular carcinoma of breast	38.0126	0	Diazepam Lercanidipine Losartan Pitavastatin	1	0	0	1	0	1	4	0	0	1	1	1	0
Hepatocellular carcinoma	44.8	0	Amlodipine Ferrous Sulfate etc Finasteride Glibenclamide Levothyroxine Metformin Milk-thistle Ext. Propranolol Tamsulosin UDCA Valsartan	1	1	0	1	0	0	11	1	1	1	1	1	0
Breast cancer	37.2265	0	Anastrozole Calcium	0	0	0	1	0	1	2	0	1	0	0	0	0
Common bile duct cancer Cholangiocarcinoma, intrahepatic Lymph node metastasis	39.8256	0	Cimetidine Glimepiride Levosulpiride Linagliptin Metformin	0	1	0	1	0	0	5	1	1	1	1	1	0
Tubular adenoma, stomach	39.0469	0	Pitavastatin Tibolone	1	0	0	1	0	1	2	0	1	0	0	0	0
Colon cancer, sigmoid Colon cancer, descending	50.208	0	Amlodipine Hydrochlorothiazide Valsartan	1	0	0	0	0	0	3	0	0	0	1	0	0
Common bile duct cancer	16.8655	0	Amlodipine Aspirin Hydrochlorothiazide Olmesartan	1	0	0	1	0	0	4	0	1	0	1	0	0
Advanced gastric cancer	NK	0		0	0	0	NK	0	0	0	0	0	1	0	0	0
Early gastric cancer	39.1129	0	Acetaminophen Bethanechol Celecoxib Erdosteine Famotidine Finasteride Hydroxychloroquine Joins Prednisolone Silodosin Theophylline Tiotropium Tramadol	0	0	0	1	0	0	13	1	1	1	0	0	0
Rectal cancer	41.1317	0	Felodipine	1	1	0	1	0	0	1	0	0	0	1	0	0
Early gastric cancer	32.8209	0	Esomeprazole	0	0	0	1	0	0	1	0	0	0	0	0	0
Colon cancer Metastatic cancer to the lung Rectal cancer	61.425	0	Aspirin Atenolol Diazepam Felodipine Isosorbide Carbazochrome etc	1	0	0	0	0	0	6	1	1	1	1	1	0
Fallopian tubal cancer, stage 2A_x000D_ Leiomyosarcoma of uterus unknown stage_x000D_	45.715	0	Aceclofenac Acetaminophen Amlodipine Aspirin Atorvastatin Bepotastine Carvedilol Cimetidine Diazepam Doxofylline Erdosteine Fenoterol Furosemide Itopride Levocetirizine Metformin Montelukast Orphenadrine Rabeprazole Simethicone etc Tramadol Trimebutine Valsartan	1	1	0	1	0	0	23	1	1	1	1	1	0
Colon cancer, rectosigmoid	31.9139	0	Choline Alfoscerate Ossopan Substance (오스론)	0	0	0	1	0	0	2	0	0	0	0	0	0
Gastrointestinal stromal tumor of rectum, malignant Gastrointestinal stromal tumor of rectum	36.9265	0		0	0	0	1	0	0	0	0	0	0	0	0	0
Neoplasm of spleen, uncertain behavior Granulosa cell tumor of ovary unknown stage Granulosa cell tumor of ovary unspecified side	37.1443	0	Amlodipine Aspirin Cimetidine	1	0	0	1	0	0	3	0	1	1	1	0	0
Colon cancer, sigmoid	24.4359	0	Allopurinol Calcium Chlorpheniramine etc Donepezil Ferrous Sulfate etc Saccharomyces Boulardii Sodium bicarbonate Triflusal	1	0	1	1	0	0	8	1	1	1	1	1	0
Gallbladder cancer	35.1422	0	Amlodipine Atorvastatin Benidipine Hydrochlorothiazide Telmisartan	1	0	0	1	0	0	5	1	0	0	1	0	0
Rectal cancer	55.7635	0	Metformin Sitagliptin UDCA Zolpidem	0	1	0	0	0	0	4	0	1	1	1	1	0
Hepatocellular carcinoma	5.72636	0	Acetaminophen Amitriptyline Calcium Domperidone Entecavir Furosemide Gabapentin Polystyrene Ca Ranitidine Tramadol	0	0	0	1	0	0	10	1	0	1	1	1	0
Hepatocellular carcinoma Early gastric cancer, adenocarcinoma Tubular adenoma, stomach	42.1458	0	Amlodipine Aspirin Doxylamine	1	0	0	1	0	0	3	0	1	0	1	1	0
Metastatic cancer to the brain Hepatocellular carcinoma, ruptured	52.816	0	Alendronate Amlodipine Atorvastatin Calcium Desmopressin Levothyroxine Metformin Prednisolone UDCA Valsartan	1	1	0	0	0	0	10	1	1	1	1	0	0
Breast cancer	33.5283	0	Aspirin Hydrochlorothiazide Losartan Vitis vinifera ext.	1	0	0	1	0	1	4	0	1	0	1	0	0
Colon cancer, sigmoid	52.9446	1		1	0	0	0	0	0	0	0	0	0	0	0	0
Breast cancer Metastatic cancer to the liver Pancreatic tail cancer Cervical cancer, stage 1B1	24.0373	0	Allopurinol Amlodipine Arotinolol Atorvastatin Letrozole Nateglinide Valsartan	1	0	0	1	0	0	7	1	1	0	1	0	0
Infiltrating lobular carcinoma of breast	32.5692	0	Amlodipine Chlorpheniramine etc Choline Alfoscerate Clonazepam Fluvastatin	1	0	0	1	0	1	5	1	0	1	1	1	0
Cervical intraepithelial neoplasia, gradeⅢ Cervical intraepithelial neoplasia, gradeⅠ	34.3796	0		0	0	0	1	0	0	0	0	0	0	0	0	0
Hepatocellular carcinoma	60.5812	0	Aspirin Glimepiride Hydrochlorothiazide Lercanidipine Losartan Milk-thistle Ext. (실리만) Pantoprazole	1	0	0	0	0	0	7	1	1	0	1	0	0
Colon cancer, ascending	35.6123	0		1	0	0	1	0	0	0	0	0	0	0	0	0
Stomach cancer advanced	44.6597	0	Aspirin Carvedilol Digoxin 0.25mg Furosemide Perindopril	1	0	0	1	0	0	5	1	1	1	1	1	0
Advanced gastric cancer Prostate cancer	46.2324	0	Aspirin Atenolol Choline Alfoscerate Clopidogrel Glimepiride Metformin Simvastatin	1	1	0	1	0	0	7	1	1	1	1	0	1
Hepatocellular carcinoma	53.3139	0	Metformin Milk-thistle Ext. Olmesartan UDCA	1	1	0	0	0	0	4	0	1	0	1	0	0
Common bile duct cancer, distal	53.508	0	Amlodipine Aspirin Carvedilol Clopidogrel Linagliptin Metformin Mosapride Rosuvastatin	1	1	0	0	0	0	8	1	1	0	1	0	0
Hepatocellular carcinoma	53.7506	0	Azathioprine Gliclazide Metformin Sitagliptin Tamsulosin	0	1	0	0	0	0	5	1	1	0	1	0	0
Infiltrating ductal carcinoma of breast	40.4231	0		1	0	0	1	0	0	0	0	0	0	0	0	0
Colon cancer, sigmoid	NK	1	Amlodipine Artemisia asiatica ext. Aspirin Metformin Olmesartan Vildagliptin Warfarin	1	1	0	NK	0	0	7	0	1	0	1	0	0
Advanced gastric cancer Basal cell carcinoma of skin	NK	0	Domperidone Ferrous Sulfate etc Lafutidine	1	0	0	NK	0	0	3	0	0	1	0	0	0
Infiltrating ductal carcinoma of breast Ureter cancer	34.038	2	Aceclofenac Aspirin Lercanidipine Pancreatin Rosuvastatin	1	0	0	1	1	0	5	1	1	0	1	0	0
Rectal cancer	35.7	0	Acetaminophen Dexibuprofen Losartan Mecobalamin Ranitidine Simvastatin Tramadol	1	0	0	1	nk	0	7	1	1	1	1	1	0
Metastatic cancer to the liver Gallbladder cancer Bladder cancer	52.7262	0	Amlodipine Telmisartan	1	0	0	0	0	0	2	0	0	0	1	0	0
Diffuse large B-cell lymphoma Lymphoma Colon cancer, ascending	29.5641	0		0	0	0	1	0	1	0	0	0	0	0	0	0
Infiltrating ductal carcinoma of breast_x000D_ Intraductal papillary mucinous neoplasm, benign	39.9154	0	Amlodipine Atorvastatin Raloxifene	1	0	0	1	0	1	3	0	1	0	1	0	0
Breast cancer	33.8906	0	Esomeprazole Naproxen Phellinus Linteus ext Rebamipide Streptokinase/Streptodornase	0	0	0	1	0	0	5	1	1	0	0	1	0
Colon cancer, ascending	50	0	Amlodipine Choline Alfoscerate Rosuvastatin Zea mays L. titrated ext.	1	0	0	0	0	0	4	0	1	0	1	0	0
Colon cancer, sigmoid	53.6642	0	Amlodipine Dimenhydrinate Domperidone Ginkgo biloba Leaf Ext. Hydrochlorothiazide Telmisartan Vaccinium Myrtillus Ext.	1	0	0	0	0	0	7	1	1	1	1	1	0
Colon cancer Metastatic cancer to the liver	53.7193	0	Naftopidil	1	0	0	0	0	1	1	0	0	0	1	0	0
Breast cancer	37.9776	0	Amoxicillin Artemisia asiatica ext. Erdosteine Metformin Motilitone	1	1	0	1	0	1	5	1	1	0	1	0	0
Common bile duct cancer, distal	59.059	0	Amlodipine Chlorpheniramine etc Cholestyramine Mosapride UDCA	1	0	0	0	0	0	5	1	0	1	1	1	0
Neoplasm of retroperitoneum, uncertain behavior	30.4938	1	Acetaminophen Celecoxib Erdosteine Levodropropizine Risedronate Tramadol	0	0	0	1	0	0	6	0	1	1	0	0	0
Early gastric cancer, adenocarcinoma	40.7562	0	Amlodipine Aspirin Atenolol Hydrochlorothiazide Olmesartan Simvastatin	1	0	0	1	0	1	6	1	1	1	1	0	0
Breast cancer	36.9284	0	Aspirin Buspirone Cilnidipine Eprosartan Hydrochlorothiazide Levosulpiride Nebivolol Pancreatin Rebamipide	1	0	0	1	0	1	9	1	1	1	1	1	0
Ductal carcinoma in situ of breast Tubular adenoma, stomach	42.9418	0	Amlodipine Cimicifugae rhizoma ext Ginkgo biloba Leaf Ext.	1	0	0	1	0	1	3	0	1	0	1	0	0
Breast cancer	33.5467	0	Calcium Letrozole Losartan	1	1	0	1	0	0	3	0	1	0	1	0	0
Colon cancer, sigmoid Colorectal cancer Metastatic cancer to the liver	49.6	0	Insulin Metformin	0	1	0	0	0	1	2	0	1	0	1	0	0
Infiltrating ductal carcinoma of breast	46.1597	0	Atorvastatin Hydrochlorothiazide Losartan Omega-3 fatty acid	1	1	0	1	0	1	4	0	0	0	1	0	0
Bladder cancer	39.3059	0	Amlodipine Artemisia asiatica ext. Clopidogrel Dutasteride Glimepiride Losartan Megestrol Metformin Naftopidil Nebivolol Solifenacin Trimetazidine	1	1	0	1	0	0	12	1	1	0	1	1	0
Lung cancer Cholangiocarcinoma, extrahepatic	30.4111	0	Dabigatran Digoxin Furosemide Itopride Lactobacillus Lansoprazole2 Memantine Nifedipine Spironolactone UDCA	1	1	1	1	0	0	10	1	1	1	1	0	0
Pancreatic cancer	32.2292	0	Aspirin Calcium Clopidogrel Gliclazide Metformin Rosuvastatin Saxagliptin	1	1	0	1	0	1	7	1	1	0	1	0	0
Infiltrating ductal carcinoma of breast Pancreatic cancer	31.279	0	Amlodipine Aspirin Cinacalcet Metformin Pregabalin Telmisartan	1	1	0	1	0	0	6	1	1	1	1	0	0
Infiltrating ductal carcinoma of breast	41.0715	0		0	0	0	1	0	0	0	0	0	0	0	0	0
Advanced gastric cancer	31.5917	5	Aspirin Donepezil Ezetimibe Ferrous Sulfate etc Finasteride Magnesium Oxide Propiverine Ranitidine Simvastatin	1	0	0	1	1	0	9	1	1	1	1	0	1
Rectal cancer	31.9012	0	Atorvastatin Calcium Flavonoid Metformin Agiocur pregranule	1	1	0	1	0	0	5	1	1	0	1	0	0
Nasal cavity cancer Intraductal papillary mucinous neoplasm, high grade dysplasia Bile duct cystadenoma	54.6527	0	Amlodipine Fenofibrate	1	0	0	0	0	0	2	0	0	0	1	0	0
Bladder cancer	47.5438	0	Amlodipine Artemisia asiatica ext. Aspirin Atorvastatin Clopidogrel Telmisartan	1	0	0	1	0	0	6	1	1	0	1	0	0
Gallbladder cancer	41.7833	0	Atenolol Propafenone	1	0	0	1	0	0	2	0	0	1	1	0	0
Infiltrating ductal carcinoma of breast	43.0559	0	Amantadine Amlodipine Aspirin Carbidopa etc Celecoxib Clonazepam Diltiazem Donepezil Letrozole Limaprost Losartan Magnesium Oxide Motilitone	1	0	1	1	0	1	13	1	1	1	1	1	0
Rectal Cancer	36.1331	0	Amlodipine Magnesium Oxide Metformin Valsartan	1	1	0	1	0	0	4	0	1	0	1	0	0
Klatskin tumor	50	0	Hydrochlorothiazide Moxifloxacin Telmisartan UDCA	1	0	0	0	0	0	4	0	0	0	1	0	0
Infiltrating ductal carcinoma of breast	37.6294	0	Letrozole	0	0	0	1	0	1	1	0	1	0	0	0	0
Gallbladder cancer	36.0543	0	Atorvastatin Desloratadine Digoxin 0.25mg Montelukast Tocopherol Triflusal UDCA Verapamil	1	0	0	1	0	0	8	1	1	1	1	1	0
Advanced gastric cancer	49.5	0	Calcium Codeine Ferrous Sulfate etc Magnesium Oxide Metoclopramide Pregabalin Theobromine	0	0	0	0	0	0	7	1	0	1	1	1	0
Breast cancer	39.6264	0		0	0	0	1	0	1	0	0	0	0	0	0	0
Tonsillar cancer Rectal cancer	28.2531	0	Acetaminophen Cilostazol Diltiazem Ginkgo biloba Leaf Ext. Glimepiride Hydrochlorothiazide Losartan Metformin Rosuvastatin Tramadol Zea mays L. titrated ext.	1	1	0	1	0	0	11	1	1	1	1	0	0
Infiltrating ductal carcinoma of breast	39.6495	0	Atorvastatin Calcium Hydrochlorothiazide Ibuprofen2 Levothyroxine Risedronate Telmisartan Zolpidem	1	0	0	1	0	1	8	1	1	1	1	1	0
Colon cancer, rectosigmoid Metastatic cancer to the mesentery Rectal cancer Colon cancer, sigmoid	55.0011	0	Ginkgo biloba Leaf Ext. Rebamipide Sarpogrelate Garlic oil etc	0	0	0	0	0	0	4	0	1	0	0	0	0
Breast cancer	34.7543	0	Aspirin Atorvastatin Carvedilol Irbesartan Linagliptin Metformin	1	1	0	1	0	1	6	1	1	0	1	0	0
Lung cancer Metastatic cancer to the liver Recurrent/Persistent epithelial ovarian cancer unknown stage Metastatic carcinoma to the peritoneum	41.8979	0		0	0	0	1	0	0	0	0	0	0	0	0	0
Early gastric cancer	50.177	0	Clopidogrel Digoxin Lercanidipine Levothyroxine Nicorandil Ubidecarenone	1	0	0	0	0	0	6	1	1	1	1	0	0
Colon cancer, sigmoid	53.1233	0	Amlodipine Carnitin complex	1	0	0	0	0	0	2	0	0	0	1	0	0
Colon cancer, descending	NK	0	Amlodipine Atorvastatin Metformin Sitagliptin	1	1	0	NK	0	0	4	0	1	0	1	0	0
Metaplastic carcinoma of breast, squamous cell	34.7543	0	Acetaminophen Choline Alfoscerate Donepezil Pancreatin Rebamipide Tramadol	0	0	1	1	0	1	6	1	0	1	0	0	0
Cholangiocarcinoma, intrahepatic	34.279	1	Artemisia asiatica ext. Avocado-soya titrated ext. Cimetropium Diazepam Mosapride Ranitidine Teprenone Trimetazidine Vitis vinifera ext.	0	0	0	1	0	0	9	0	1	1	1	1	0
Cervical cancer, stage 1A2	44.9559	0	Amlodipine Aspirin Atorvastatin Glimepiride Hydrochlorothiazide Metformin Olmesartan Vildagliptin	1	1	0	1	0	0	8	1	1	0	1	0	0
Infiltrating ductal carcinoma of breast	28.4103	0	Atenolol Calcium Hydrochlorothiazide Pitavastatin Triazolam	1	0	0	1	0	1	5	1	0	1	1	1	0
Colon cancer, sigmoid	30.0656	1	Chlorpheniramine etc Scopolia Ext	0	0	0	1	0	0	2	0	0	1	1	1	1
Rectal cancer	36.2667	1	Hydrochlorothiazide Kallidinogenase Losartan	1	0	0	1	0	0	3	0	1	0	1	0	0
Early gastric cancer	NK	0		0	0	0	NK	0	0	0	0	0	0	0	0	0
Colon cancer, descending	49.5	0	Amlodipine Aspirin	1	0	0	0	0	0	2	0	1	0	1	0	0
Colon cancer, rectosigmoid Rectal cancer	NK	0		0	0	0	NK	0	0	0	0	0	0	0	0	0
Small cell lung cancer	45.8083	0	Chlorpheniramine 외 Dexlansoprazole Meloxicam Pancreatin	0	0	0	1	0	0	4	0	1	1	1	1	0
Atypical ductal hyperplasia, breast	37.2673	0	Aspirin Glimepiride Hydrochlorothiazide Levothyroxine Metformin Mosapride Propranolol	1	1	0	1	0	1	7	1	1	1	1	0	0
Advanced gastric cancer	NK	0		0	0	0	NK	0	0	0	0	0	0	0	0	0
Rectal cancer Colon cancer, rectosigmoid	32.205	1	Atenolol Felodipine	1	0	0	1	0	0	2	0	0	1	1	0	0
Colon cancer Gallbladder cancer	34.1476	1	Acetaminophen Calcium Cefditoren Raloxifene Biphenyl dimethyl dicarboxylate	0	0	0	1	0	0	5	0	1	0	0	0	0
Colon cancer	50	0	Amlodipine Aspirin Telmisartan	1	0	0	0	0	0	3	0	1	0	0	0	0
Recurrent/persistent epithelial ovarian cancer, stage 3C	35.1891	0	Acetaminophen Afloqualone Almagate Artemisia asiatica ext. Cefuroxime Diacerein Levosulpiride Limaprost Propiverine Streptokinase/Streptodornase Talniflumate Tamsulosin Tramadol Zolpidem Carbazochrome etc	0	0	0	1	0	0	15	1	1	1	1	1	0
Colon cancer, transverse	NK	1	Atorvastatin	1	0	0	NK	0	0	1	0	0	0	0	0	0
Breast cancer	35.5158	0	Pitavastatin	1	0	0	1	0	1	1	0	0	0	0	0	0
Breast cancer	36.5284	0	Atorvastatin Glimepiride Metformin Omega-3 fatty acid	1	1	0	1	0	1	4	0	1	0	1	0	0
Colon cancer, rectosigmoid Rectal cancer	36.0543	0	Amlodipine Diazepam Dimenhydrinate Metoclopramide	1	0	0	1	0	0	4	0	0	1	1	1	0
Pancreatic head cancer Pancreatic cancer	NK	1	Cefditoren Glimepiride Hydrochlorothiazide Itopride Lactobacillus Losartan Metformin Rebamipide UDCA Voglibose Carnitin etc	1	1	0	NK	0	0	11	0	1	0	1	0	0
Advanced gastric cancer	NK	0		0	0	0	NK	0	0	0	0	0	0	0	0	0
Duodenal cancer	36.6654	0	Aspirin	0	0	0	1	0	0	1	0	1	0	0	0	0
Advanced gastric cancer	NK	0	Carvedilol Cefpodoxime Dioctahedral smectite Olmesartan Torsemide	1	0	0	NK	0	0	5	1	0	0	1	0	0
Tubular adenoma, descending colon	52.543	0	Aspirin Hydrochlorothiazide Losartan Ranitidine	1	0	0	0	0	0	4	0	1	1	1	0	0
Malignant neoplasm of ampulla of vater	NK	0		0	0	0	NK	0	0	0	0	0	0	0	0	0
Colon cancer, ascending	34.4736	0	Ezetimibe Ginkgo biloba Leaf Ext. Magnesium Hydroxide Pinaverium Simvastatin Tianeptine Cyproheptadine etc	1	0	0	1	0	0	7	1	1	1	1	1	0
Metastatic cancer to the lung Rectal cancer	35.7476	0		0	0	0	1	0	0	0	0	0	0	0	0	0
Early gastric cancer Adenocarcinoma of stomach	36.9263	0	Metformin Sitagliptin	0	1	0	1	0	0	2	0	1	0	1	0	0
Infiltrating ductal carcinoma of breast	35.4715	0	Artemisia asiatica ext. Benexate Chlorpheniramine etc Dexibuprofen Joins Mosapride Piprinhydrinate Saccharomyces Boulardii Tiropramide	0	0	0	1	0	1	9	1	1	1	1	1	0
Infiltrating ductal carcinoma of breast	38.9523	0		0	0	0	1	0	1	0	0	0	0	0	0	0
Colon cancer, ascending Colon cancer, hepatic flexure	NK	0	Amlodipine Aspirin	1	0	0	NK	0	0	2	0	1	0	1	0	0
Infiltrating ductal carcinoma of breast	42.1458	0	Alprazolam Calcium Escitalopram	0	0	0	1	0	1	3	0	0	1	1	1	0
Colon cancer, rectosigmoid	NK	0	Zea mays L. titrated ext.	0	0	0	NK	0	0	1	0	1	0	0	0	0
Advanced gastric cancer Pancreatic head cancer	NK	0	Alginate Amlodipine Aspirin Atenolol Dutasteride Glimepiride Linagliptin Terazosin	1	1	0	NK	0	0	8	1	1	1	1	0	0
Infiltrating ductal carcinoma of breast	30.4938	0	Amlodipine Atorvastatin Calcium Ginkgo biloba Leaf Ext. Ibandronate	1	0	0	1	0	1	5	1	1	0	1	0	0
Cholangiocarcinoma, intrahepatic Cholangiocarcinoma, extrahepatic	33.3505	1	Alprazolam Diacerein Eperisone Famotidine Meloxicam Pancreatin Risedronate UDCA Borneol etc	1	0	0	1	0	0	9	0	1	1	1	1	0
Klatskin tumor	56.7404	0		0	0	0	0	0	0	0	0	0	0	0	0	0
Invasive breast cancer	30.4289	1	Acetaminophen Orphenadrine Talniflumate Tramadol	0	0	0	1	0	1	4	0	1	1	0	1	0
Epithelial ovarian cancer, stage 3B	36.6583	0	Amlodipine	1	0	0	1	0	0	1	0	0	0	1	0	0
Colon cancer, sigmoid	51.0275	0	Amlodipine Aspirin Eprosartan Hydrochlorothiazide Kallidinogenase	1	0	0	0	0	0	5	1	1	0	1	0	0
Pancreatic cancer Common bile duct cancer, distal	NK	0	Amlodipine	1	0	0	NK	0	0	1	0	0	0	1	0	0
Rectal cancer	36.777	0		0	0	0	1	0	0	0	0	0	0	0	0	0
Rectal cancer	35.776	0		0	0	0	1	0	0	0	0	0	0	0	0	0
Rectal cancer Malignant neoplasm of rectosigmoid junction	54.1216	0	Acebrophylline	0	0	0	0	0	0	1	0	0	0	0	0	0
Colon cancer Malignant neoplasm of cecum	32.6667	0	Zea mays L. titrated ext.	1	0	0	1	0	0	1	0	1	0	0	0	0
Advanced gastric cancer Stomach cancer	45.1511	1	Amlodipine Candesartan Carvedilol Hydrochlorothiazide Megestrol Pantoprazole Sucralfate	1	0	0	1	0	0	7	0	0	0	1	1	0
Colon cancer, sigmoid Chemotherapy	37.8757	0	Amlodipine Atorvastatin Iron acetyl transferrin	1	0	0	1	0	0	3	0	0	0	1	0	0
Infiltrating lobular carcinoma of breast	41.458	0	Acebrophylline Atorvastatin Bepotastine	1	0	0	1	0	1	3	0	0	0	1	0	0
Pancreatic head cancer Pancreatic cancer	38.0139	0		0	0	0	1	0	0	0	0	0	0	0	0	0
Advanced gastric cancer	43.9394	0	Alginate Magnesium Oxide Pantoprazole	1	0	0	1	0	0	3	0	0	0	1	0	0
Colon cancer, sigmoid	32.9354	1	Acetylcystein Alprazolam Aspirin Bisoprolol Clopidogrel Gliclazide Molsidomine Rosuvastatin Tripotassium Bismuth Dicitrate Valsartan	1	1	0	1	0	0	10	0	1	1	1	1	0
Rectal cancer Malignant neoplasm of rectosigmoid junction Metastatic cancer to the lung	38.4387	0	Aspirin Atorvastatin Glimepiride Hydrochlorothiazide Olmesartan Pioglitazone Thioctic Acid	1	1	0	1	0	0	7	1	1	0	1	0	0
Gallbladder cancer Klatskin tumor	59.1643	0	Aspirin Carbamazepine Lercanidipine Mesoglycan Nafronyl oxalate	1	0	0	0	0	0	5	1	1	1	1	0	1
Pancreatic head cancer Malignant gastric outlet obstruction Pancreatic cancer	43.4382	0	Artemisia asiatica ext. Famotidine Glimepiride Metformin Milk-thistle Ext. Vildagliptin	0	1	0	1	0	0	6	1	1	1	1	0	0
Colon cancer	30.0528	1	Alprazolam Aspirin Atorvastatin Fimasartan Magnesium Oxide	1	0	0	1	0	0	5	0	1	1	1	1	0
Breast cancer	40.377	0	Amlodipine Aspirin	1	0	0	1	0	1	2	0	1	0	1	0	0
Pancreatic head cancer	35.9644	0	Metformin	0	1	0	1	0	0	1	0	1	0	1	0	0
Early gastric cancer Advanced gastric cancer Lymph node metastasis Metastatic carcinoma to the peritoneum Stomach cancer	41.6567	0	Ferrous Sulfate etc Glimepiride Hydrochlorothiazide Sitagliptin	1	1	0	1	0	0	4	0	0	0	1	0	0
Advanced gastric cancer	38.3429	1	Alfuzosin Diltiazem Furosemide Hedera helicis Folia ext Valsartan	1	0	0	1	0	0	5	0	1	0	1	0	0
Tubular adenoma, ascending colon Colon cancer, ascending Intramucosal adenocarcinoma of colon	41.2651	0		0	0	0	1	0	0	0	0	0	0	0	0	0
Pancreatic head cancer Pancreatic cancer	56.4816	0	Amlodipine Aspirin Glimepiride Linagliptin Metformin	1	1	0	0	0	0	5	1	1	0	1	0	0
Rectal cancer	26.8116	0		0	0	0	1	0	0	0	0	0	0	0	0	1
Advanced gastric cancer	30.6797	2		0	0	0	1	1	0	0	0	0	0	0	0	0
Breast cancer Adrenal incidentaloma	34.4002	0	Amlodipine Telmisartan	1	0	0	1	0	1	2	0	0	0	1	0	0
Breast cancer Adrenal incidentaloma	34.4002	0	Amlodipine Telmisartan	1	0	0	1	0	1	2	0	0	0	1	0	0
Advanced gastric cancer, adenocarcinoma	39.603	0	Fimasartan	1	0	0	1	0	0	1	0	0	0	1	0	0
Early gastric cancer Advanced gastric cancer	58.1304	0		1	0	0	0	0	0	0	0	0	0	0	0	0
Colon cancer	57.656	0	Alginate Amlodipine Aspirin Desmopressin Esomeprazole Terazosin	1	0	0	0	0	0	6	1	1	0	1	1	0
Infiltrating ductal carcinoma of breast Lymphangioma Metastatic cancer to the breast Malignant neoplasm of spleen Metastatic cancer to the spleen	30.4489	0	Hydrochlorothiazide Irsogladine Lercanidipine Nafronyl oxalate	1	0	0	1	0	1	4	0	1	0	1	0	0
Advanced gastric cancer, adenocarcinoma	55.21	0	Alibendol Artemisia asiatica ext. Furosemide Motilitone Rabeprazole Trimetazidine	1	0	0	0	0	0	6	1	1	0	1	0	0
Advanced gastric cancer	31.6329	0	Alginate Almagate Doxazosin Ecabet Esomeprazole Furosemide Ginkgo biloba Leaf Ext. Mosapride	1	0	0	1	0	0	8	1	1	0	1	0	0
Colon cancer, ascending	31.1248	1	Atorvastatin Calcium Chondroitin Limaprost Losartan Nicergoline Risedronate Zea mays L. titrated ext.	1	0	0	1	0	0	8	0	1	0	1	0	0
Breast cancer	37.0034	0	Arotinolol Clonazepam Fenofibrate	1	0	0	1	0	1	3	0	0	1	1	1	0
Colon cancer, sigmoid	49.5	0	Amlodipine Telmisartan	1	0	0	0	0	0	2	0	0	0	1	0	0
Breast cancer	36.3847	1	Alprazolam Amlodipine Metformin Rebamipide	1	1	0	1	0	1	4	0	1	1	1	1	0
Infiltrating ductal carcinoma of breast	44.7037	0	Ezetimibe Olmesartan Simvastatin Carbazochrome etc	1	0	0	1	0	1	4	0	0	0	1	0	0
Hepatocellular carcinoma	41.5588	0	Acetylcystein Almagate Calcium Hydromorphone Lactulose Magnesium Oxide Morphine Tamsulosin Agiocur pregranule	0	0	0	1	0	0	9	1	0	1	1	0	0
Colon cancer, sigmoid	51.4722	0		0	0	0	0	0	0	0	0	0	0	0	0	0
Colon cancer, sigmoid	46.8638	0	Diazepam Dutasteride Tamsulosin	0	0	0	1	0	0	3	0	0	1	1	1	0
Rectal cancer Colon cancer, sigmoid	49.5	0		0	0	0	0	0	0	0	0	0	0	0	0	0
Advanced gastric cancer	50.6445	0	Almagate Colchicine Pantoprazole Rebamipide	1	0	0	0	0	0	4	0	0	0	0	0	0
Colon cancer, transverse Conjunctival benign tumor, others	43.6695	0	Alendronate Aspirin Calcium Carvedilol Furosemide Irbesartan Metformin Pitavastatin Zolpidem	1	1	0	1	0	0	9	1	1	1	1	1	0
Infiltrating ductal carcinoma of breast	46.3886	0		0	0	0	1	0	1	0	0	0	0	0	0	0
Rectal cancer Colorectal cancer Colon cancer	40.0814	0	Alendronate Aspirin Atorvastatin Carvedilol Clopidogrel Gabapentin Glimepiride Isosorbide Metformin Telmisartan Voglibose	1	1	0	1	0	0	11	1	1	1	1	0	0
Breast cancer	40.0964	0	Aspirin Nifedipine Olmesartan	1	0	0	1	0	1	3	0	1	0	1	0	0
Rectal cancer	50.8368	0	Amlodipine Aspirin Atenolol Glimepiride	1	1	0	0	0	0	4	0	1	1	1	0
Colon cancer, ascending	46.6585	0	Gemigliptin Itopride Ranitidine Scopolamine Valsartan	1	1	0	1	0	0	5	1	0	1	1	1	0
Advanced gastric cancer Metastatic cancer to the liver	32.5644	1	Aspirin Atorvastatin Bisoprolol Digoxin Furosemide Irbesartan Magnesium Oxide Rabeprazole Risedronate Spironolactone Trimetazidine	1	0	0	1	0	0	11	0	1	1	1	0	0
Infiltrating ductal carcinoma of breast	40.7746	1		0	0	0	1	0	1	0	0	0	0	0	0	0
Colon cancer, sigmoid Lymph node metastasis, supraclavicular Metastatic cancer to the liver	55.5335	0	Hydrochlorothiazide Olmesartan Rosuvastatin	1	0	0	0	0	0	3	0	0	0	1	0	0
Rectal cancer	34.1465	2	Alendronate Amlodipine Aspirin Atorvastatin Megestrol Oxycodone	1	0	0	1	1	0	6	1	1	1	1	1	0
Colon cancer, sigmoid Intraductal papillary mucinous neoplasm, benign	36.4187	0	Artemisia asiatica ext. Aspirin Celecoxib Glimepiride Itopride Metformin Metoclopramide Nicergoline Ranitidine Tianeptine	0	1	0	1	0	0	10	1	1	1	1	1	0
Hepatocellular carcinoma Colon cancer, rectosigmoid Colon cancer, sigmoid	33.6602	0	Atorvastatin Calcium Candesartan Celecoxib Etizolam Ginkgo biloba Leaf Ext. Hypericum ext. Nicergoline Propranolol Tiropramide Carnitin etc	1	0	0	1	0	0	11	1	1	1	1	1	0
Breast cancer	45.4319	0	Amlodipine	1	0	0	1	0	1	1	0	0	0	1	0	0
Colon cancer, sigmoid	54.9945	0	Glimepiride Hydrochlorothiazide Valsartan Zolpidem	1	0	0	0	0	0	4	0	0	1	1	1	0
Colon cancer, transverse	33.0189	0	Aspirin Carvedilol Clopidogrel Digoxin Hydrochlorothiazide Losartan Magnesium Oxide Metformin Pioglitazone Rebamipide Rosuvastatin	1	1	0	1	0	0	11	1	1	1	1	0	0
Rectal cancer	49.8	1	Amlodipine Aspirin Atenolol Atorvastatin Bacillus subtilis Clopidogrel Ethambutol Famotidine Ginkgo biloba Leaf Ext. Indapamide Isoniazid Lactobacillus Lafutidine Levothyroxine Metformin Motilitone Nicorandil Perindopril Pyridoxine Rabeprazole Rebamipide Rifampicin Terazosin Trimebutine	1	1	0	0	0	0	24	0	1	1	1	0	0
Early gastric cancer	27.2105	0	Alendronate etc Alginate Amlodipine Ginkgo biloba Leaf Ext. Omeprazole2 Rebamipide Simethicone etc Trimebutine	1	0	0	1	0	0	8	1	1	0	1	0	0
Infiltrating ductal carcinoma of breast Ductal carcinoma in situ of breast	35.518	0	Amlodipine Atorvastatin Zolpidem	1	0	0	1	0	1	3	0	0	1	1	1	1
Breast cancer Renal cell carcinoma	23.9062	1	Amlodipine Hydrochlorothiazide Irbesartan Levothyroxine Magnesium Oxide Zolpidem	1	0	0	1	0	1	6	0	0	1	1	1	0
Pancreatic cancer Pancreatic tail cancer	45.9724	0	Artemisia asiatica ext. Cimetropium Esomeprazole Magnesium Oxide Mosapride Olmesartan	1	0	0	1	0	0	6	1	1	0	1	1	0
Breast cancer	35.4446	0	Lercanidipine Pantoprazole	1	0	0	1	0	1	2	0	0	0	1	0	0
Biliary intraepithelial neoplasia, grade2 Cholangiocarcinoma, intrahepatic	41.5529	0	Allopurinol Aspirin Carvedilol Clopidogrel Glimepiride Metformin Nifedipine Pitavastatin	1	1	0	1	0	0	8	1	1	0	1	0	0
Pancreatic cancer	46.1588	0	Alprazolam Chlorpromazine Digoxin Domperidone Esomeprazole Furosemide Warfarin	1	0	0	1	0	0	7	1	1	1	1	1	1
Cecal cancer Colon cancer, sigmoid	42.7	0		0	0	0	1	0	0	0	0	0	0	0	0	0
Rectal cancer	39.3109	0	Fluvastatin Zea mays L. titrated ext.	1	1	0	1	0	0	2	0	1	0	0	0	0
Rectal cancer	54.339	0	Aspirin Glimepiride Metformin	0	1	0	0	0	0	3	0	1	0	1	0	0
Common bile duct cancer	40.8932	0	Acetaminophen Candesartan G-linolenic acid Metformin Moxifloxacin Sarpogrelate Thioctic Acid Tramadol	1	1	0	1	0	0	8	1	1	1	1	0	0
Lung cancer	40.9739	0	Amlodipine Carvedilol Valsartan	1	0	0	1	0	0	3	0	0	0	1	0	0
Malignant neoplasm of ampulla of vater	42.0785	0	Amlodipine Camostat Cefpodoxime Ezetimibe Fimasartan Ranitidine Simvastatin Trimetazidine UDCA	1	0	0	1	0	0	9	1	0	1	1	0	0
Serous cystadenoma of ovary	25.9281	2	Amlodipine Aspirin Donepezil Fimasartan Hydrochlorothiazide Losartan Metoclopramide Spironolactone	1	0	1	1	1	0	8	1	1	1	1	1	0
Gallbladder cancer	24.284	0	Alprazolam Amlodipine Carvedilol Cilostazol Digoxin Metformin Olmesartan Ranitidine Rebamipide Sitagliptin Spironolactone Tiropramide Cyproheptadine etc	1	1	0	1	0	0	13	1	1	1	1	1	0
Colon cancer, sigmoid	29.6083	0	Amlodipine Atenolol Levothyroxine Trazodone Zolpidem	1	0	0	1	0	0	5	1	0	1	1	1	1
Advanced gastric cancer Solid pseudopapillary tumor of pancreas, benign	44.8083	0	Atorvastatin Itopride Ranitidine Tamsulosin Teprenone Trimetazidine UDCA	1	0	0	1	0	0	7	1	0	1	0	0	0
Infiltrating ductal carcinoma of breast	38.5797	0	Amlodipine Aspirin Avocado-soya titrated ext. (이모튼) Dexibuprofen Flunarizine Sumatriptan	1	0	0	1	0	1	6	1	1	0	1	0	0
Rectal cancer Colon cancer, sigmoid	49.1944	0	Amlodipine	1	0	0	0	0	0	1	0	0	0	1	0	0
Common bile duct cancer	39.4637	0	Insulin	1	1	0	1	0	0	1	0	0	0	1	0	0
Colon cancer, ascending Early gastric cancer Advanced gastric cancer	29.8166	0	Amlodipine Domperidone Ecabet UDCA	1	0	0	1	0	0	4	0	0	0	1	0	0
Early gastric cancer	46.0149	0	Aspirin Benidipine Rosuvastatin	1	0	0	1	0	0	3	0	1	0	1	0	0
Intramucosal adenocarcinoma of colon_x000D_ Colon cancer, transverse	28.2198	0	Amlodipine Telmisartan	1	0	0	1	0	0	2	0	0	0	1	0	0
Colon cancer, rectosigmoid	49.6	0	Amlodipine Atorvastatin Ginkgo biloba Leaf Ext. Linagliptin Metformin Spironolactone	1	1	0	0	0	0	6	1	1	0	1	0	0
Colon cancer, rectosigmoid	45.7406	0		0	0	0	1	0	0	0	0	0	0	0	0	0
Papillary carcinoma of breast	33.1828	0	Allopurinol Atorvastatin Fenofibrate Hydrochlorothiazide Losartan	1	0	0	1	0	1	5	1	0	0	1	0	0
Rectal cancer Colon cancer, sigmoid	41.0978	0	Acetyl-L-Carnitine Amlodipine Calcium Cilostazol Ginkgo biloba Leaf Ext. Olmesartan	1	0	0	1	0	0	6	1	1	0	1	0	0
Common bile duct cancer	33.4333	1		0	0	0	1	0	0	0	0	0	0	0	0	0
Non-small cell lung cancer Pancreatic body cancer Pancreatic cancer	50.3189	0	Aspirin Atorvastatin Candesartan Choline Alfoscerate Domperidone Donepezil Esomeprazole Octylonium Oxiracetam	1	0	1	0	0	0	9	1	1	1	1	0	0
Rectal cancer Metastatic cancer to the liver Metastatic cancer to the lung	43.45	1	Desmopressin Finasteride	0	0	0	1	0	0	2	0	0	0	0	1	0
Colon cancer, transverse	43.1556	0	Amlodipine Atorvastatin Insulin Metformin Pioglitazone Sitagliptin Telmisartan	1	1	0	1	0	0	7	1	1	0	1	0	0
Colon cancer, sigmoid	46.3111	0	Ranitidine	0	0	0	1	0	0	1	0	0	1	0	0	0
Rectal cancer	46.1621	0	Amlodipine Bicalutamide Chlorpheniramine etc Tamsulosin	1	0	0	1	0	0	4	0	0	1	1	1	0
Infiltrating ductal carcinoma of breast	36.5206	1	Amlodipine Zolpidem	1	0	0	1	0	1	2	0	0	1	1	1	0
Colon cancer, transverse	51.4667	0	Arotinolol Aspirin Fluvastatin Glimepiride Metformin Ramipril	1	1	0	0	0	0	6	1	1	0	1	0	0
Advanced gastric cancer	32.6165	0		1	1	0	1	0	0	0	0	0	0	0	0	0
Colon cancer, descending	30.5991	1	Amlodipine Aspirin Hydrochlorothiazide	1	0	0	1	0	0	3	0	1	0	1	0	0
Ampulla of vater cancer Duodenal cancer	34.4124	0	Amlodipine Ciprofloxacin Ilaprazole Motilitone Pancreatin Pephenazine Sulglycotide Zolpidem	1	0	0	1	0	0	8	1	1	1	1	1	0
Infiltrating ductal carcinoma of breast	37.1908	1	Atorvastatin Carbamazepine Diazepam Irbesartan Metformin Nifedipine Pancreatin	1	1	0	1	0	1	7	0	1	1	1	1	0
Colon cancer, sigmoid Colon cancer, rectosigmoid	34.1435	1		0	0	0	1	0	0	0	0	0	0	0	0	0
Advanced gastric cancer Early gastric cancer	32.0825	0	Amlodipine	1	0	0	1	0	0	1	0	0	0	1	0	0
Colon cancer, sigmoid_x000D_ Pancreatic intraepithelial neoplasm_x000D_ Intraductal papillary mucinous neoplasm, benign	56.94	0	Amlodipine Amoxicillin Atorvastatin Dutasteride Gabapentin Hydrochlorothiazide Losartan Loxoprofen Metformin Mosapride Silodosin Sitagliptin	1	1	0	0	0	0	12	1	1	1	1	0	0
Pancreatic cancer	43.4194	0	Aceclofenac Acetaminophen Almagate Streptokinase/Streptodornase Tramadol	0	0	0	1	0	0	5	1	1	1	0	0	0
Rectal cancer	47.2863	0	Acetyl-L-Carnitine Amlodipine Artemisia asiatica ext. Hydrochlorothiazide Tamsulosin Valsartan	1	0	0	1	0	0	6	1	1	0	1	0	0
Gallbladder cancer Combined hepatocellular carcinoma and cholangiocarcinoma	26.4681	0	Cimicifugae rhizoma ext	0	0	0	1	0	0	1	0	1	0	0	0	0
Rectal cancer Adenomyomatosis of gallbladder	44.1667	0		0	0	0	1	0	0	0	0	0	0	0	0	0
Rectal cancer_x000D_ Neuroendocrine carcinoma	41.9361	0	Aspirin Choline Alfoscerate	0	0	0	1	0	0	2	0	1	0	0	0	0
Rectal cancer	45.531	2	Amlodipine Sarpogrelate Valsartan	1	0	0	1	1	0	3	0	1	0	1	0	0
Advanced gastric cancer Stomach cancer	35.5631	1	Chlorpheniramine etc	1	0	0	1	0	0	1	0	0	1	1	1	1
Early gastric cancer	54.1272	0	Amlodipine Aspirin Atenolol Simvastatin Valsartan	1	0	0	0	0	0	5	1	1	1	1	0	0
Colon cancer, sigmoid	40.3319	0	Amlodipine Diazepam Hydrochlorothiazide Imipramine Mirtazapine Telmisartan Trazodone	1	0	0	1	0	0	7	1	0	1	1	1	0
Colon cancer, rectosigmoid_x000D_ Colon cancer, sigmoid	34.2833	0	Amlodipine Calcium Celecoxib Risedronate	1	0	0	1	0	0	4	0	1	1	1	0	0
Colon cancer, hepatic flexure	38.2578	0	Aspirin Atenolol Fenofibrate Lactobacillus	1	0	0	1	nk	0	4	0	1	1	1	0	0
Colon cancer, sigmoid	38.4387	1	Amlodipine Aspirin Azelastine Calcium Choline Alfoscerate Losartan Magnesium Oxide Naproxen Sarpogrelate	1	0	0	1	0	0	9	0	1	0	1	0	0
Colon cancer, sigmoid	34.1866	0		0	0	0	1	0	0	0	0	0	0	0	0	0
Colon cancer	44.6057	2	Felodipine Losartan Magnesium Oxide Metformin	1	1	0	1	1	0	4	0	1	0	1	0	0
Colon cancer, sigmoid_x000D_ Metastatic cancer to the lung_x000D_ Colorectal cancer	54.625	0		0	0	0	0	0	0	0	0	0	0	0	0	0
Pancreatic cancer	38.3167	0	Alendronate Levothyroxine	1	1	0	1	0	0	2	0	0	0	0	0	0
Colon cancer	30.6661	0	Acetyl-L-Carnitine Atorvastatin Clopidogrel Hydrochlorothiazide Losartan	1	0	0	1	0	0	5	1	1	0	1	0	0
Colon cancer_x000D_ Maignant neoplasm of colon, transverse	49.5	0	Glimepiride Linagliptin Metformin Telmisartan	1	1	0	0	0	0	4	0	1	0	1	0	0
Colon cancer, sigmoid	37.7067	0	Amlodipine Valproate Valsartan	1	0	0	1	0	0	3	0	0	1	1	0	0
Rectal cancer	49.5	0	Alfuzosin Artemisia asiatica ext. Bethanechol Dutasteride	0	0	0	0	0	0	4	0	1	0	1	0	0
Colon cancer, sigmoid Hepatocellular carcinoma	45.6394	0	Amlodipine Cilostazol Ginkgo biloba Leaf Ext. Glibenclamide Nicergoline Pravastatin Rebamipide	1	0	0	1	0	0	7	1	1	0	1	1	0
Ductal carcinoma in situ of breast Breast cancer	40.1371	0	Acetaminophen Chlorpheniramine etc Chlorpheniramine etc Magnesium Oxide Mosapride Tramadol	0	0	0	1	0	1	6	1	0	1	1	1	0
Colon cancer, ascending Metastatic cancer to the liver Adrenal incidentaloma	45.2417	0	Amlodipine	1	0	0	1	0	0	1	0	0	0	1	0	0
Cecal cancer	33.4241	1	Amlodipine Aspirin Itopride Magnesium Oxide	1	0	0	1	0	0	4	0	1	0	1	0	0
Rectal cancer	51.6154	0	Acetaminophen Pancreatin Saccharomyces Boulardii Tamsulosin Tramadol	0	0	0	0	0	0	5	1	0	1	0	0	0
Rectal cancer	55.8333	0	Almagate Azelastine Prednisolone Tamsulosin Zea mays L. titrated ext.	0	0	0	0	0	0	5	1	1	1	1	0	0
Adrenal incidentaloma Colon cancer, ascending	34.822	1	Almagate Biodiasmin F-100 Ecabet Famotidine Losartan Mosapride Scopolamine	1	0	0	1	0	0	7	0	0	1	1	1	0
Common bile duct cancer Prostate cancer	44.4444	0	Almagate Cimetropium Levothyroxine Milk-thistle Ext. Mosapride Rabeprazole Sucralfate Tramadol UDCA	0	0	0	1	0	0	9	1	1	1	0	1	0
Gastrointestinal stromal tumor of stomach, malignant Gastrointestinal stromal tumor of stomach, benign	43.5781	0	Amlodipine Losartan	1	0	0	1	0	0	2	0	0	0	1	0	0
Metastatic cancer to the liver Colon cancer	50.0259	1	Aspirin Diltiazem Doxazosin Ginkgo biloba Leaf Ext. Metformin Sitagliptin	1	1	0	0	0	0	6	0	1	0	1	0	0
Colon cancer, sigmoid	58.0071	0	Amlodipine Cefaclor Dalteparin Itopride Loxoprofen Streptokinase/Streptodornase Zea mays L. titrated ext.	1	0	0	0	0	0	7	1	1	0	1	0	0
Colon cancer, ascending	59.3592	0	Ferrous Sulfate etc Glimepiride Metformin Sitagliptin	0	1	0	0	0	0	4	0	1	0	1	0	0
Malignant neoplasm of ampulla of vater Common bile duct cancer, middle	32.0462	1	Alprazolam Memantine Sertraline	0	0	1	1	0	0	3	0	0	1	1	1	0
Infiltrating ductal carcinoma of breast	35.8404	0	Amosulalol Candesartan Glimepiride Metformin Rosuvastatin Vildagliptin	1	1	0	1	0	1	6	1	1	0	1	0	0
Bladder cancer	25.7536	0	Amlodipine Atorvastatin Metformin Sarpogrelate Sitagliptin Valsartan	1	1	0	1	0	0	6	1	1	0	1	0	0
Malignant neoplasm of ampulla of vater	50	1	Aceclofenac Alprazolam Amlodipine Biodiastase etc Enalapril Levocetirizine Quetiapine Rebamipide Terazosin Testosterone Venlafaxine	1	0	0	0	0	0	11	0	1	1	1	1	0
Infiltrating ductal carcinoma of breast	36.6208	0	Atorvastatin Clopidogrel Fimasartan Glimepiride Metformin Sitagliptin Zolpidem	1	1	0	1	0	1	7	1	1	1	1	1	0
Advanced gastric cancer Unspecified gastric cancer	27.5825	0	Acetaminophen Artemisia asiatica ext. Chlorpheniramine etc Joins Lansoprazole Levocetirizine Limaprost	0	0	0	1	0	0	7	1	1	1	1	1	0
Intraductal papillary mucinous neoplasm, high grade dysplasia	46.069	0	Aspirin Bisoprolol Camostat Candesartan Glimepiride Isosorbide Pioglitazone Pitavastatin	1	0	0	1	0	0	8	1	1	1	1	0	0
Colon cancer, sigmoid Rectal cancer	54.6957	0	Amlodipine Aspirin Cetirizine2 Hydrochlorothiazide Losartan	1	0	0	0	0	0	5	1	1	0	1	0	0
Endometrial cancer, stage 3C1	37.3734	1	Aceclofenac Enalapril Metformin Simaldrate	0	1	0	1	0	0	4	0	1	0	1	0	0
Colon cancer, ascending	40.8113	1		0	0	0	1	0	0	0	0	0	0	0	0	0
Neuroendocrine tumor of pancreas, G1	41.8192	0	Aluminium hydroxide Chlorpheniramine etc Esomeprazole Gemigliptin Irsogladine Levocetirizine Metformin Olmesartan Phloroglucinol Prednisolone Rosuvastatin Triprolidine etc Zolpidem	1	1	0	1	0	0	13	1	1	1	1	1	0
Cervical cancer, stage 1B1	35.8907	1	Amlodipine Calcium Losartan Raloxifene	1	0	0	1	0	0	4	0	1	0	1	0	0
Rectal cancer	38.7817	0	Acetyl-L-Carnitine Chlorpheniramine etc Cimetidine Diazepam Domperidone Felodipine Hydrochlorothiazide Loxoprofen Rosuvastatin Tramadol	1	0	0	1	0	0	10	1	1	1	1	1	0
Early gastric cancer Advanced gastric cancer	33.4412	1	Acetaminophen Cimetidine Dexamethasone Esomeprazole Hydrochlorothiazide Mosapride Pancreatin Piprinhydrinate	0	0	0	1	0	0	8	0	0	1	1	1	0
Colon cancer, ascending Tubular adenoma, colon	52.79	0		0	0	0	0	0	0	0	0	0	0	0	0	0
Breast cancer	32.4146	1		0	0	0	1	0	1	0	0	0	0	0	0	0
Colon cancer, sigmoid	58.9531	0	Atorvastatin Losartan Tamsulosin Warfarin	1	0	0	0	0	0	4	0	1	0	1	0	0
Rectal cancer	53.2288	0	Amlodipine Atenolol Chlorthalidone Linagliptin Metformin Rosuvastatin Telmisartan	1	1	0	0	0	0	7	1	1	1	1	0	0
Colon cancer	36.5311	0	Amlodipine Esomeprazole Limaprost Naproxen Polaprezinc Risedronate Rosuvastatin Angelica extract	1	0	0	1	0	0	8	1	1	0	1	0	0
Colon cancer, hepatic flexure	35.6469	0	Amlodipine Enalapril Hydrochlorothiazide	1	0	0	1	0	0	3	0	0	0	1	0	0
Early gastric cancer	47.586	0	Amlodipine Atorvastatin Valsartan	1	0	0	1	0	0	3	0	0	0	1	0	0
Rectal cancer Colon cancer, rectosigmoid	47.7479	0		0	0	0	1	0	0	0	0	0	0	0	0	0
Infiltrating ductal carcinoma of breast	42.542	0	Amlodipine	1	0	0	1	0	1	1	0	0	0	1	0	0
Ductal carcinoma in situ of breast with microinvasion	46.5668	0	Hydrochlorothiazide Valsartan	1	0	0	1	0	1	2	0	0	0	1	0	0
Colon cancer, sigmoid Metastatic carcinoma to the lung	39.1834	0		0	0	0	1	0	0	0	0	0	0	0	0	0
Common bile duct cancer	28.5467	0	Cefaclor Chlorpheniramine etc Cimetidine Diazepam Esomeprazole Fexofenadine Losartan Prednisolone Rebamipide Risedronate Troxipide	1	0	0	1	0	0	11	1	0	1	1	1	0
Rectal cancer	46.5772	0	Amlodipine Aspirin Glimepiride Metformin Saxagliptin	1	1	0	1	0	0	5	1	1	0	1	0	0
Colon cancer, sigmoid Colon cancer, descending	49.6	0	Bacillus subtilis Carbidopa etc Choline Alfoscerate Clopidogrel Mosapride Rabeprazole Rebamipide	0	0	0	0	0	0	7	1	1	1	0	0	0
Renal cell carcinoma	42.6829	0	Amlodipine Aspirin	1	0	0	1	0	0	2	0	1	0	1	0	0
Advanced gastric cancer Early gastric cancer	53.7631	1	Amlodipine Aspirin Atenolol Chlorthalidone Finasteride Lansoprazole2 Motilitone Rebamipide Rosuvastatin	1	0	0	0	0	0	9	0	1	1	1	0	0
Rectal cancer Colon cancer, rectosigmoid	49.6	0	Ginkgo biloba Leaf Ext. Hydrochlorothiazide Irbesartan	1	0	0	0	0	0	3	0	1	0	1	0	0
Advanced gastric cancer Early gastric cancer	44.4881	0	Metformin	0	1	0	1	0	0	1	0	1	0	1	0	0
Rectal cancer	52.7222	0	Amlodipine Clopidogrel Doxofylline Erdosteine Rebamipide	1	0	0	0	0	0	5	1	1	0	1	0	0
Early gastric cancer, adenocarcinoma	37.9569	0		0	0	0	1	nk	0	0	0	0	0	0	0	0
Common bile duct cancer, distal	44.7441	1	Lansoprazole Megestrol UDCA Borneol etc	0	1	0	1	0	0	4	0	0	0	0	1	0
Rectal cancer Metastatic cancer to the liver	38.267	1	Acetaminophen Amlodipine Hydrochlorothiazide Limaprost Mirtazapine Risedronate Tramadol	1	0	0	1	0	0	7	0	1	1	1	0	0
Rectal cancer	34.3772	0	Acetyl-L-Carnitine Alprazolam Amlodipine Aspirin Carvedilol Dimenhydrinate Domperidone Ginkgo biloba Leaf Ext. Pancreatin Valsartan	1	0	0	1	0	0	10	1	1	1	1	1	0
Colon cancer, sigmoid Colorectal cancer	37.8876	0	Almagate Amlodipine Ferrous Sulfate etc Levosulpiride Rebamipide Risedronate	1	0	0	1	0	0	6	1	0	0	1	1	0
Colon cancer, sigmoid Early gastric cancer	49.5	0	Dutasteride Lactobacillus Nizatidine Tamsulosin	0	0	0	0	0	0	4	0	0	1	0	0	0
Common bile duct cancer, middle	47.4579	0	Enalapril Metformin Sitagliptin UDCA	1	1	0	1	0	0	4	0	1	0	1	0	0
Colon cancer, sigmoid	53.7572	1	Acetaminophen Amlodipine Cimetidine Coptis Rhizome ext. Doxazosin Finasteride	1	0	0	0	0	0	6	0	1	1	1	0	0
Rectal cancer Colon cancer	30.0298	0	Atorvastatin Metformin Vitis vinifera ext.	1	1	0	1	0	0	3	0	1	0	1	0	0
Colon cancer, sigmoid	44.7299	0	Amlodipine Aspirin Atorvastatin Carvedilol Clopidogrel Metformin Valsartan	1	1	0	1	0	0	7	1	1	0	1	0	0
Colon cancer, hepatic flexure	38.3878	1		0	0	0	1	0	0	0	0	0	0	0	0	0
Rectal cancer	32.4594	0	Magnesium Oxide Prucalopride	0	0	0	1	0	0	2	0	0	0	1	0	0
Colon cancer Rectal cancer	54.1667	0	Calcium Magnesium Oxide Trimebutine	1	0	0	0	0	0	3	0	0	0	1	0	0
Rectal cancer	32.4129	1	Almagate Amlodipine Artemisia asiatica ext. Esomeprazole Itopride Valsartan Zea mays L. titrated ext.	1	0	0	1	0	0	7	0	1	0	1	0	0
Mucinous carcinoma of breast	40.2284	0	Amlodipine Levosulpiride Linagliptin Metformin Telmisartan	1	1	0	1	0	1	5	1	1	0	1	1	0
Pancreatic cancer Pancreatic head cancer	40.0853	0	Benidipine Metformin Nicorandil Sitagliptin	1	1	0	1	0	0	4	0	1	0	1	0	0
Rectal cancer	43.2464	0	Amlodipine Losartan	1	0	0	1	nk	0	2	0	0	0	1	0	0
Hepatocellular carcinoma	56.5316	0	Amlodipine Aspirin Ezetimibe Glimepiride Metformin Simvastatin Valsartan Vildagliptin	1	1	0	0	0	0	8	1	1	0	1	0	0
Prostate cancer	52.0595	0		0	0	0	0	0	0	0	0	0	0	0	0	0
Cervical cancer, stage 2B Colon cancer, sigmoid Colon cancer, descending Cervical intraepithelial neoplasia, grade Ⅱ	36.7429	0	Calcium Carbamazepine Cilostazol Gabapentin Losartan	1	0	0	1	nk	0	5	1	1	1	1	0	0
Advanced gastric cancer Stomach cancer of cardia	41.4857	1		1	0	0	1	0	0	0	0	0	0	0	0	0
Intraductal papillary mucinous neoplasm, malignant Pancreatic tail cancer Malignant neoplasm of pancreas body	55.1544	0	Alfuzosin Finasteride	0	1	0	0	0	0	2	0	0	0	1	0	1
Mucinous carcinoma of breast	40.475	1	Amlodipine Aspirin Famotidine Propiverine Ranitidine Sitagliptin Sucralfate	1	1	0	1	0	1	7	0	1	1	1	0	0
Colon cancer, ascending	53.6546	0		0	0	0	0	0	0	0	0	0	0	0	0	0
Unclassified borderline ovarian tumor Epithelial ovarian cancer unknown stage Endometrial cancer unknown stage	34.8249	1	Amlodipine Aspirin Hydrochlorothiazide Valsartan	1	0	0	1	0	0	4	0	1	0	1	0	0
Colon cancer, transverse	22.9168	1	Amlodipine Atorvastatin Choline Alfoscerate Clopidogrel Etizolam Hydrochlorothiazide Telmisartan	1	0	0	1	0	0	7	0	1	1	1	1	0
Esophageal cancer	33.2433	0	Amlodipine Calcium Diosmin/Hesperidin Gabapentin Ginkgo biloba Leaf Ext. Glimepiride Mg lactate/Pyridoxine Telmisartan Vaccinium Myrtillus Ext. Zea mays L. titrated ext.	1	1	0	1	0	0	10	1	1	1	1	0	0
Colon cancer, hepatic flexure	43.1541	0	Alprazolam Bisoprolol Telmisartan	1	0	0	1	0	0	3	0	0	1	1	1	0
Breast cancer	31.4992	0	Amlodipine Atorvastatin Bisoprolol Metformin Nicorandil Ramipril Vildagliptin	1	1	0	1	0	1	7	1	1	1	1	0	0
Ductal carcinoma in situ of breast	35.8757	0	Insulin Lansoprazole2 Simvastatin Vaccinium Myrtillus Ext.	1	1	0	1	0	1	4	0	1	0	1	0	0
Pancreatic tail cancer	40.1775	0	Acetaminophen Amitriptyline Amlodipine Atorvastatin Candesartan Clopidogrel Folic Acid Gliclazide Hydrochlorothiazide Metformin Sitagliptin Venlafaxine Zolpidem	1	1	0	1	0	0	13	1	1	1	1	1	0
Colon cancer, rectosigmoid	49.5	0	Amlodipine Atorvastatin Telmisartan	1	0	0	0	0	0	3	0	0	0	1	0	0
Rectal cancer	34.924	0	Acetaminophen Clotiazepam Itopride Pancreatin Ranitidine Tramadol	0	0	0	1	0	0	6	1	0	1	1	1	0
Colon cancer, sigmoid	22.7738	0	Amlodipine Telmisartan	1	0	0	1	0	0	2	0	0	0	1	0	0
Rectal cancer	36.2677	0	Alfuzosin Amlodipine Ca. polycarbophil Finasteride Magnesium Oxide Metformin Valsartan	1	1	0	1	0	0	7	1	1	0	1	0	0
Breast cancer	42.3583	0	Amlodipine Linagliptin Metformin Olmesartan Pitavastatin Sulodexide	1	1	0	1	0	1	6	1	1	0	1	0	0
Colon cancer, sigmoid Colon cancer, transverse	55.3444	0	Pancreatin	0	0	0	0	0	0	1	0	0	0	0	0	0
Colon cancer, sigmoid	41.8211	0		0	0	0	1	0	0	0	0	0	0	0	0	0
Invasive breast cancer	27.3335	1	Acetaminophen Aspirin Cefaclor Celecoxib Clopidogrel Duloxetine Fentanyl Furosemide Gabapentin Levodropropizine Limaprost Raloxifene Ranitidine Rebamipide Theophylline Tiropramide Tramadol	1	0	0	1	0	1	17	0	1	1	1	0	0
Colon cancer, hepatic flexure	NK	0	Amlodipine Cilostazol Etizolam Omega-3 fatty acid Rosuvastatin Telmisartan Vildagliptin Zolpidem	1	1	0	NK	0	0	8	1	1	1	1	1	0
Colon cancer	41.5139	1	Atorvastatin Clopidogrel Finasteride Ginkgo biloba Leaf Ext. Nicergoline Silodosin	1	0	0	1	0	0	6	0	1	0	0	0	0
Colon cancer	25.7812	0	Hydrochlorothiazide Meloxicam Montelukast Rebamipide Streptokinase/Streptodornase Theobromine	1	0	0	1	0	0	6	1	1	1	1	1	0
Rectal cancer	53.2288	0	Amlodipine Atenolol Chlorthalidone Linagliptin Metformin Rosuvastatin Telmisartan	1	1	0	0	0	0	7	1	1	1	1	0	0
Colon cancer, sigmoid	52.816	0	Bepotastine Finasteride Mosapride Octylonium Phloroglucinol Propiverine Ranitidine Tamsulosin Tianeptine	0	0	0	0	0	0	9	1	0	1	1	0	0
Breast cancer	34.0719	0	Amlodipine Clopidogrel Linagliptin Motilitone Omega-3 fatty acid Valsartan	1	1	0	1	0	1	6	1	1	0	1	0	0
Ductal carcinoma in situ of breast Infiltrating ductal carcinoma of breast	42.179	0	Ezetimibe Metformin Simvastatin	1	1	0	1	nk	1	3	0	1	0	1	0	0
Colon cancer	34.3	0	Diomagnite Famotidine Losartan Motilitone Pancreatin Telmisartan Vaccinium Myrtillus Ext.	1	0	0	1	0	0	7	1	1	1	1	0	0
Metastatic cancer to the liver_x000D_ Pancreatic cancer_x000D_ Pancreatic head cancer	37.5	0	Amlodipine Atorvastatin Clopidogrel Milk-thistle Ext. Oxiracetam Pancreatin Ranitidine Rebamipide UDCA Borneol etc Cyproheptadine etc	1	0	0	1	0	0	11	1	1	1	1	1	1
Colon cancer	35.4559	0	Clopidogrel Diazepam Doxazosin Fimasartan Flecainide Isosorbide Naftopidil Nebivolol Nitroglycerin Rivaroxaban Rosuvastatin Trimetazidine	1	0	0	1	0	0	12	1	1	1	1	1	0
Hepatocellular carcinoma Bladder cancer	31.379	0	Amlodipine	1	0	0	1	0	0	1	0	0	0	1	0	0
Breast cancer	45.4319	0	Amlodipine Letrozole	1	0	0	1	0	1	2	0	1	0	1	0	0
Infiltrating ductal carcinoma of breast	38.9523	0	Levofloxacin Levosulpiride Loxoprofen	0	0	0	1	0	1	3	0	1	1	1	1	0

## Sheet: CODING VARIABLE
Variables	Explanation	Coding
CrCL	Creatinine clearence
Delirium risk score	Nursing delirium screening score at CGA assessment
Medications	Pre-operative medication at CGA assessment
CVD	Cardiovascular disease presence	0: no, 1: yes
DM	Diabetes melitus presence	0: no, 1: yes
Dementia	Dementia presence
CrCL <50	CrCl < 50 mL/min	0: no, 1: yes
Gi cancer	Gastrointestinal cancer presence	0: no, 1: yes
Deli risk	Delirium Risk Score ≥ 2	0: 0-1, 1: ≥ 2
n_medication	Number of medication
PP	Polypharmacy	0: no, 1: yes
PRDM	Pre-operative discontinuation requiring medication	0: no, 1: yes
DIM	Delirium-inducing medication	0: no, 1: yes
FIM	Fall-inducing medication	0: no, 1: yes
PIM	Potentially inappropriate medication	0: no, 1: yes
POD	Post-operative delirium	0: no, 1: yes

## Sheet: Medication classification
General name	No of patients	ATC CODE	PIM (1=pim, 2= if, )	Rationale	FIM	DIM	PRDM	ATC classification
Zea mays L. titrated ext.	13	A01A	0		0	0	1	STOMATOLOGICAL PREPARATIONS(A01A)
Metronidazole	1	A01AB17	0		0	0	0	STOMATOLOGICAL PREPARATIONS(A01A)
Carbazochrome etc	4	A01AD	0		0	0	0	STOMATOLOGICAL PREPARATIONS(A01A)
Diomagnite	1	A02AA	0		0	0	0	STOMATOLOGICAL PREPARATIONS(A01A)
Magnesium Hydroxide	2	A02AA04	0		0	0	0	Antacids (A02A)
Aluminium hydroxide	1	A02AB01	0		0	0	0	Antacids (A02A)
Simaldrate	1	A02AD	0		0	0	0	Antacids (A02A)
Almagate	15	A02AD03	0		0	0	0	Antacids (A02A)
Cimetidine	11	A02BA01	0		0	1	0	histamine 2 receptor antagonists (A02BA)
Ranitidine	28	A02BA02	0		0	1	0	histamine 2 receptor antagonists (A02BA)
Famotidine	11	A02BA03	0		0	1	0	histamine 2 receptor antagonists (A02BA)
Nizatidine	2	A02BA04	0		0	1	0	histamine 2 receptor antagonists (A02BA)
Lafutidine	5	A02BA08	0		0	1	0	histamine 2 receptor antagonists (A02BA)
Omeprazole2	4	A02BC01	0	Avoid scheduled use for >10 weeks unless for high-risk patients (e.g., oral corticosteroids or chronic NSAID use), erosive esophagitis, Barrett’s esophagitis, pathological hypersecretory condition, or demonstrated need for maintenance treatment (e.g., due_x0000__x0000_쀐㽚_x0001__x0000_ᲀͥ_x0000__x0000_쀨㽚_x0001__x0000_ᲀͥ_x0000__x0000_쁐㽚_x0001__x0000_ᲀͥ_x0000__x0000_쁰㽚_x0001__x0000_ᲀͥ_x0000__x0000_삘㽚…	0	0	0	Proton pump inhibitors (A02BC)
Lansoprazole2	6	A02BC03	0	Avoid scheduled use for >9 weeks unless for high-risk patients (e.g., oral corticosteroids or chronic NSAID use), erosive esophagitis, Barrett’s esophagitis, pathological hypersecretory condition, or demonstrated need for maintenance treatment (e.g., due_x0000__x0000__x0000_쀐㽚_x0001__x0000_ᲀͥ_x0000__x0000_쀨㽚_x0001__x0000_ᲀͥ_x0000__x0000_쁐㽚_x0001__x0000_ᲀͥ_x0000__x0000_쁰㽚_x0001__x0000_ᲀͥ_x0000__x0…	0	0	0	Proton pump inhibitors (A02BC)
Rabeprazole	9	A02BC04	0	Avoid scheduled use for >12 weeks unless for high-risk patients (e.g., oral corticosteroids or chronic NSAID use), erosive esophagitis, Barrett’s esophagitis, pathological hypersecretory condition, or demonstrated need for maintenance treatment (e.g., due_x0000__x0000_쀐㽚_x0001__x0000_ᲀͥ_x0000__x0000_쀨㽚_x0001__x0000_ᲀͥ_x0000__x0000_쁐㽚_x0001__x0000_ᲀͥ_x0000__x0000_쁰㽚_x0001__x0000_ᲀͥ_x0000__x0000_삘㽚…	0	0	0	Proton pump inhibitors (A02BC)
Esomeprazole	15	A02BC05	0	Avoid scheduled use for >8 weeks unless for high-risk patients (e.g., oral corticosteroids or chronic NSAID use), erosive esophagitis, Barrett’s esophagitis, pathological hypersecretory condition, or demonstrated need for maintenance treatment (e.g., due to failure of drug discontinuation trial or H2 blockers)	0	0	0	Proton pump inhibitors (A02BC)
Dexlansoprazole	3	A02BC06	0		0	0	0	Proton pump inhibitors (A02BC)
Ecabet	3	A02BX	0		0	0	0	Other drugs for peptic ulcer and gastro-oesophageal reflux disease (GORD) (A02BX)
Ilaprazole	1	A02BX	0		0	0	0	Other drugs for peptic ulcer and gastro-oesophageal reflux disease (GORD) (A02BX)
Irsogladine	4	A02BX	0		0	0	0	Other drugs for peptic ulcer and gastro-oesophageal reflux disease (GORD) (A02BX)
Polaprezinc	2	A02BX	0		0	0	0	Other drugs for peptic ulcer and gastro-oesophageal reflux disease (GORD) (A02BX)
Rebamipide	29	A02BX	0		0	0	0	Other drugs for peptic ulcer and gastro-oesophageal reflux disease (GORD) (A02BX)
Teprenone	2	A02BX	0		0	0	0	Other drugs for peptic ulcer and gastro-oesophageal reflux disease (GORD) (A02BX)
Sucralfate	3	A02BX02	0		0	0	0	Other drugs for peptic ulcer and gastro-oesophageal reflux disease (GORD) (A02BX)
Tripotassium Bismuth Dicitrate	1	A02BX05	0		0	0	0	Other drugs for peptic ulcer and gastro-oesophageal reflux disease (GORD) (A02BX)
Sulglycotide	1	A02BX08	0		0	0	0	Other drugs for peptic ulcer and gastro-oesophageal reflux disease (GORD) (A02BX)
Troxipide	1	A02BX11	0		0	0	0	Other drugs for peptic ulcer and gastro-oesophageal reflux disease (GORD) (A02BX)
Artemisia asiatica ext.	22	A02X	0		0	0	1	OTHER DRUGS FOR ACID RELATED DISORDERS
Benexate	1	A02X	0		0	0	0	OTHER DRUGS FOR ACID RELATED DISORDERS
Alibendol	1	A03	0		0	0	0	DRUGS FOR FUNCTIONAL GASTROINTESTINAL DISORDERS
Trimebutine	7	A03AA05	0		0	0	0	DRUGS FOR FUNCTIONAL BOWEL DISORDERS (A03A)
Octylonium	2	A03AB06	0		0	0	0	DRUGS FOR FUNCTIONAL BOWEL DISORDERS (A03A)
Tiropramide	7	A03AC05	0		0	1	0	DRUGS FOR FUNCTIONAL BOWEL DISORDERS (A03A)
Pinaverium	3	A03AX04	0		0	0	0	DRUGS FOR FUNCTIONAL BOWEL DISORDERS (A03A)
Phloroglucinol	3	A03AX12	0		0	0	0	DRUGS FOR FUNCTIONAL BOWEL DISORDERS (A03A)
Scopolamine (Hyosine)	2	A03BB01	1	Highly anticholinergic	0	1	0	BELLADONNA AND DERIVATIVES, PLAIN (A03B)
Cimetropium	3	A03BB05	1	Highly anticholinergic	0	0	0	BELLADONNA AND DERIVATIVES, PLAIN (A03B)
Aclatonium	1	A03FA	0		0	0	0	Prokinetics (Propulsives) (A03FA)
Itopride	17	A03FA	0		0	0	0	Prokinetics (Propulsives) (A03FA)
Mosapride	23	A03FA	0		0	0	0	Prokinetics (Propulsives) (A03FA)
Metoclopramide	4	A03FA01	1	Can cause extrapyramidal effects including tardive dyskinesia	0	0	0	Prokinetics (Propulsives) (A03FA)
Domperidone	13	A03FA03	0		0	0	0	Prokinetics (Propulsives) (A03FA)
Borneol et al	3	A05A	0		0	0	0	BILE AND LIVER THERAPY (A05)
UDCA	23	A05AA02	0		0	0	0	BILE AND LIVER THERAPY (A05)
Biphenyl dimethyl dicarboxylate	2	A05BA	0		0	0	0	BILE AND LIVER THERAPY (A05)
Milk-thistle Ext.	7	A05BA03	0		0	0	1	BILE AND LIVER THERAPY (A05)
Carnitin etc	4	A05C	0		0	0	0	BILE AND LIVER THERAPY (A05)
Agiocur pregranule	2	A06AC01	0		1	0	0	Laxatives (A06)
Ca. polycarbophil	2	A06AC08	0		1	0	0	Laxatives (A06)
Magnesium Oxide	27	A06AD02	0		1	0	0	Laxatives (A06)
Lactulose	4	A06AD11	0		1	0	0	Laxatives (A06)
Prucalopride	1	A06AX05	0		1	0	0	Laxatives (A06)
Dioctahedral smectite	1	A07BC05	0		0	0	0	ANTIDIARRHEALS, INTESTINAL ANTIINFLAMMATORY/ANTIINFECTIVE AGENTS (A07)
Loperamide	1	A07DA05	0		0	0	0	ANTIDIARRHEALS, INTESTINAL ANTIINFLAMMATORY/ANTIINFECTIVE AGENTS (A07)
Bacillus subtilis	4	A07FA01	0		0	0	0	ANTIDIARRHEALS, INTESTINAL ANTIINFLAMMATORY/ANTIINFECTIVE AGENTS (A07)
Biodiasmin F-100	1	A07FA01	0		0	0	0	ANTIDIARRHEALS, INTESTINAL ANTIINFLAMMATORY/ANTIINFECTIVE AGENTS (A07)
Lactobacillus	10	A07FA01	0		0	0	0	ANTIDIARRHEALS, INTESTINAL ANTIINFLAMMATORY/ANTIINFECTIVE AGENTS (A07)
Saccharomyces Boulardii	3	A07FA02	0		0	0	0	ANTIDIARRHEALS, INTESTINAL ANTIINFLAMMATORY/ANTIINFECTIVE AGENTS (A07)
Motilitone	11	A09	0		0	0	1	Digestives (A09)
Pancreatin	27	A09AA	0		0	0	0	Digestives (A09)
Simethicone etc	3	A09AA	0		0	0	0	Digestives (A09)
Biodiastase etc	4	A09AA02	0		0	0	0	Digestives (A09)
Scopolia Ext	1	A09AC	0		0	0	0	Digestives (A09)
Insulin	8	A10AB04	0		1	0	0	Oral blood glucose lowering drugs (A10B)
Metformin	89	A10BA02	0		1	0	1	Oral blood glucose lowering drugs (A10B)
Glibenclamide	3	A10BB01	1	prolonged half-life in older adults; can cause prolonged hypoglycemia	1	0	0	Oral blood glucose lowering drugs (A10B)
Gliclazide	6	A10BB09	0		1	0	0	Oral blood glucose lowering drugs (A10B)
Glimepiride	42	A10BB12	0		1	0	0	Oral blood glucose lowering drugs (A10B)
Acarbose	1	A10BF01	0		1	0	0	Oral blood glucose lowering drugs (A10B)
Voglibose	3	A10BF03	0		1	0	0	Oral blood glucose lowering drugs (A10B)
Pioglitazone	9	A10BG03	0		1	0	0	Oral blood glucose lowering drugs (A10B)
Sitagliptin	18	A10BH01	0		1	0	0	Oral blood glucose lowering drugs (A10B)
Vildagliptin	10	A10BH02	0		1	0	0	Oral blood glucose lowering drugs (A10B)
Saxagliptin	2	A10BH03	0		1	0	0	Oral blood glucose lowering drugs (A10B)
Alogliptin	2	A10BH04	0		1	0	0	Oral blood glucose lowering drugs (A10B)
Linagliptin	18	A10BH05	0		1	0	0	Oral blood glucose lowering drugs (A10B)
Gemigliptin	3	A10BH06	0		1	0	0	Oral blood glucose lowering drugs (A10B)
Nateglinide	1	A10BX03	0		1	0	0	Oral blood glucose lowering drugs (A10B)
Alfacalcidol	1	A11CC03	0		0	0	0	Vitamins(A11)
Mg lactate/Pyridoxine	1	A11HA02	0		0	0	0	Vitamins(A11)
Pyridoxine	1	A11HA02	0		0	0	0	Vitamins(A11)
Tocopherol	1	A11HA03	0		0	0	0	Vitamins(A11)
Garlic oil etc	1	A11JC	0		0	0	0	Vitamins(A11)
Calcium제제	38	A12AA	0		0	0	0	MINERAL SUPPLEMENTS (A12)
Ossopan Substance	1	A12AA	0		0	0	0	MINERAL SUPPLEMENTS (A12)
Cyproheptadine etc	6	A15	1	Highly anticholinergic	0	1	0	APPETITE STIMULANTS (A15)
Thioctic Acid	5	A16AX01	0		0	0	0	OTHER ALIMENTARY TRACT AND METABOLISM PRODUCTS (A16)
Warfarin	3	B01AA03	0		0	0	1	Platelet aggregation inhibitor - ANTITHROMBOTIC AGENTS (B01)
Dalteparin	1	B01AB04	0		0	0	1	Platelet aggregation inhibitor - ANTITHROMBOTIC AGENTS (B01)
Sulodexide	1	B01AB11	0		0	0	1	Platelet aggregation inhibitor - ANTITHROMBOTIC AGENTS (B01)
Sarpogrelate	6	B01AC	0		0	0	1	Platelet aggregation inhibitor - ANTITHROMBOTIC AGENTS (B01)
Clopidogrel	32	B01AC04	0		0	0	1	Platelet aggregation inhibitor - ANTITHROMBOTIC AGENTS (B01)
Aspirin	109	B01AC06	0		0	0	1	Platelet aggregation inhibitor - ANTITHROMBOTIC AGENTS (B01)
Indobufene	1	B01AC10	0		0	0	1	Platelet aggregation inhibitor - ANTITHROMBOTIC AGENTS (B01)
Triflusal	2	B01AC18	0		0	0	1	Platelet aggregation inhibitor - ANTITHROMBOTIC AGENTS (B01)
Beraprost	2	B01AC19	0		0	0	1	Platelet aggregation inhibitor - ANTITHROMBOTIC AGENTS (B01)
Cilostazol	9	B01AC23	0		0	0	1	Platelet aggregation inhibitor - ANTITHROMBOTIC AGENTS (B01)
Dabigatran	1	B01AE07	0	Greater risk of bleeding in adults aged 75	0	0	1	Platelet aggregation inhibitor - ANTITHROMBOTIC AGENTS (B01)
Rivaroxaban	2	B01AF01	0		0	0	1	Platelet aggregation inhibitor - ANTITHROMBOTIC AGENTS (B01)
Mesoglycan	2	B01AX	0		0	0	1	Platelet aggregation inhibitor - ANTITHROMBOTIC AGENTS (B01)
Camostat	2	B02AB04	0		0	0	0	ANTIHEMORRHAGICS 지혈제 (B02)
Alginate	7	B02BC08	0		0	0	0	ANTIHEMORRHAGICS 지혈제 (B02)
Iron acetyl transferrin	3	B03A	0		0	0	0	ANTIANEMIC PREPARATIONS (B03)
Ferrous Sulfate etc	16	B03AA07	0		0	0	0	ANTIANEMIC PREPARATIONS (B03)
Mecobalamin	2	B03BA05	0		0	0	0	ANTIANEMIC PREPARATIONS (B03)
Folic Acid	6	B03BB01	0		0	0	0	ANTIANEMIC PREPARATIONS (B03)
Sodium bicarbonate	3	B05CB04	0		0	0	0	BLOOD SUBSTITUTES AND PERFUSION SOLUTIONS
Streptokinase/Streptodornase	8	B06AA55	0		0	0	1	OTHER HEMATOLOGICAL AGENTS (B06)
Digoxin	8	C01AA05	2	1 tab medication	0	1	0	CARDIAC THERAPY (C01)
Propafenone	1	C01BC03	0		0	0	0	CARDIAC THERAPY (C01)
Flecainide	1	C01BC04	0		0	0	0	CARDIAC THERAPY (C01)
Pilsicainide	1	C01BG	0		0	0	0	CARDIAC THERAPY (C01)
Nitroglycerin	3	C01DA02	0		0	0	0	CARDIAC THERAPY (C01)
Isosorbide	5	C01DA08	0		0	0	0	CARDIAC THERAPY (C01)
Molsidomine	1	C01DX12	0		0	0	0	CARDIAC THERAPY (C01)
Nicorandil	9	C01DX16	0		0	0	0	CARDIAC THERAPY (C01)
Ubidecarenone	1	C01EB09	0		0	0	0	CARDIAC THERAPY (C01)
Trimetazidine	10	C01EB15	0		0	0	0	CARDIAC THERAPY (C01)
Hydrochlorothiazide	72	C03AA03	0		1	0	0	Diuretics (C03)
Chlorthalidone	3	C03BA04	0		1	0	0	Diuretics (C03)
Indapamide	1	C03BA11	0		1	0	0	Diuretics (C03)
Furosemide	13	C03CA01	0		1	0	0	Diuretics (C03)
Torsemide	1	C03CA04	0		1	0	0	Diuretics (C03)
Spironolactone	5	C03DA01	0		1	0	0	Diuretics (C03)
Nicergoline	7	C04AE02	0		0	0	1	PERIPHERAL VASODILATORS (C04A)
Kallidinogenase	2	C04AF01	0		0	0	1	PERIPHERAL VASODILATORS (C04A)
Limaprost	12	C04AX	0		0	0	1	PERIPHERAL VASODILATORS (C04A)
Nafronyl oxalate	2	C04AX21	0		0	0	1	PERIPHERAL VASODILATORS (C04A)
Flavonoid	1	C05CA	0		0	0	0	VASOPROTECTIVES (C05)
Diosmin/Hesperidin	1	C05CA53	0		0	0	0	VASOPROTECTIVES (C05)
Vitis vinifera ext.	3	C05CX	0		0	0	1	VASOPROTECTIVES (C05)
Propranolol	6	C07AA05	0		1	1	0	Beta blocking agents (C07)
Atenolol	18	C07AB03	0		1	1	0	Beta blocking agents (C07)
Bisoprolol	11	C07AB07	0		1	1	0	Beta blocking agents (C07)
Nebivolol	7	C07AB12	0		1	0	0	Beta blocking agents (C07)
Amosulalol	1	C07AG	0		1	0	0	Beta blocking agents (C07)
Arotinolol	5	C07AG	0		1	0	0	Beta blocking agents (C07)
Carvedilol	18	C07AG02	0		1	0	0	Beta blocking agents (C07)
Efonidipine	2	C08CA	0		1	0	0	Calcium channel blocker (C08)
Amlodipine	169	C08CA01	0		1	0	0	Calcium channel blocker (C08)
Felodipine	6	C08CA02	0		1	0	0	Calcium channel blocker (C08)
Isradipine	2	C08CA03	0		1	0	0	Calcium channel blocker (C08)
Nifedipine	5	C08CA05	0		1	0	0	Calcium channel blocker (C08)
Barnidipine	1	C08CA12	0		1	0	0	Calcium channel blocker (C08)
Lercanidipine	8	C08CA13	0		1	0	0	Calcium channel blocker (C08)
Cilnidipine	2	C08CA14	0		1	0	0	Calcium channel blocker (C08)
Benidipine	3	C08CA15	0		1	0	0	Calcium channel blocker (C08)
Verapamil	1	C08DA01	0		1	0	0	Calcium channel blocker (C08)
Diltiazem	5	C08DB01	0		1	0	0	Calcium channel blocker (C08)
Enalapril	5	C09AA02	0		1	0	0	Agent acting on the renin-angiotensin system (C09)
Perindopril	2	C09AA04	0		1	0	0	Agent acting on the renin-angiotensin system (C09)
Ramipril	3	C09AA05	0		1	0	0	Agent acting on the renin-angiotensin system (C09)
Fimasartan	8	C09C	0		1	0	0	Agent acting on the renin-angiotensin system (C09)
Losartan	49	C09CA01	0		1	0	0	Agent acting on the renin-angiotensin system (C09)
Valsartan	36	C09CA03	0		1	0	0	Agent acting on the renin-angiotensin system (C09)
Irbesartan	12	C09CA04	0		1	0	0	Agent acting on the renin-angiotensin system (C09)
Candesartan	9	C09CA06	0		1	0	0	Agent acting on the renin-angiotensin system (C09)
Telmisartan	34	C09CA07	0		1	0	0	Agent acting on the renin-angiotensin system (C09)
Olmesartan	23	C09CA08	0		1	0	0	Agent acting on the renin-angiotensin system (C09)
Eprosartan	3	C09DA02	0		1	0	0	Agent acting on the renin-angiotensin system (C09)
Simvastatin	16	C10AA01	0		0	0	0	Lipid lowering agents - SERUM LIPID REDUCING AGENTS (C10)
Pravastatin	1	C10AA03	0		0	0	0	Lipid lowering agents - SERUM LIPID REDUCING AGENTS (C10)
Fluvastatin	3	C10AA04	0		0	0	0	Lipid lowering agents - SERUM LIPID REDUCING AGENTS (C10)
Atorvastatin	78	C10AA05	0		0	0	0	Lipid lowering agents - SERUM LIPID REDUCING AGENTS (C10)
Rosuvastatin	27	C10AA07	0		0	0	0	Lipid lowering agents - SERUM LIPID REDUCING AGENTS (C10)
Pitavastatin	14	C10AA08	0		0	0	0	Lipid lowering agents - SERUM LIPID REDUCING AGENTS (C10)
Fenofibrate	7	C10AB05	0		0	0	0	Lipid lowering agents - SERUM LIPID REDUCING AGENTS (C10)
Cholestyramine	1	C10AC01	0		0	0	0	Lipid lowering agents - SERUM LIPID REDUCING AGENTS (C10)
Omega-3 fatty acid	6	C10AX	0		0	0	0	Lipid lowering agents - SERUM LIPID REDUCING AGENTS (C10)
Ezetimibe	7	C10BA02	0		0	0	0	Lipid lowering agents - SERUM LIPID REDUCING AGENTS (C10)
G-linolenic acid	1	D11AX02	0		0	0	0	9. Various
Cimicifugae rhizoma ext	2	G02CX04	0		0	0	1	OTHER GYNECOLOGICALS (G02)
Megestrol	7	G03AC05	1	increases risk of thrombotic events and possibly death in older adults	0	0	0	SEX HORMONES AND MODULATORS OF THE GENITAL SYSTEM (G03)
Testosterone	1	G03BA03	1	Potential for cardiac problems ' avoid unless indicated for confirmed hypogonadism with clinical symptoms	0	0	0	SEX HORMONES AND MODULATORS OF THE GENITAL SYSTEM (G03)
Tibolone	1	G03CX01	0		0	0	1	SEX HORMONES AND MODULATORS OF THE GENITAL SYSTEM (G03)
Raloxifene	5	G03XC01	0		0	0	1	SEX HORMONES AND MODULATORS OF THE GENITAL SYSTEM (G03)
Oxybutynin	1	G04BD04	0		0	0	0	UROLOGICALS (G04)
Propiverine	7	G04BD06	0		0	0	0	UROLOGICALS (G04)
Tolterodine	1	G04BD07	0		0	0	0	UROLOGICALS (G04)
Solifenacin	2	G04BD08	0		0	0	0	UROLOGICALS (G04)
Fesoterodine	1	G04BD11	0		0	0	0	UROLOGICALS (G04)
Doxazosin	4	G04CA	0		1	0	0	UROLOGICALS (G04)
Naftopidil	6	G04CA	0		1	0	0	UROLOGICALS (G04)
Alfuzosin	4	G04CA01	0		1	0	0	UROLOGICALS (G04)
Tamsulosin	27	G04CA02	0		0	0	0	UROLOGICALS (G04)
Terazosin	4	G04CA03	0		1	0	0	UROLOGICALS (G04)
Silodosin	7	G04CA04	0		0	0	0	UROLOGICALS (G04)
Finasteride	13	G04CB01	0		0	0	0	UROLOGICALS (G04)
Dutasteride	10	G04CB02	0		0	0	0	UROLOGICALS (G04)
Desmopressin	4	H01BA02	2	high risk of htpo glynatremia; safer alternative treatments _avoid treatment of nocturia or nocturnal polyuria	0	0	0	Vasopressin and analogues (H01BA)
Dexamethasone	1	H02AB02	0		0	0	0	CORTICOSTEROIDS FOR SYSTEMIC USE (H02)
Prednisolone	8	H02AB06	0		0	1	0	CORTICOSTEROIDS FOR SYSTEMIC USE (H02)
Levothyroxine	20	H03AA01	0		0	0	0	THYROID THERAPY (H03)
Teriparatide	1	H05AA02	0		0	0	0	PARATHYROID HORMONES AND ANALOGUES (H05A)
Cinacalcet	1	H05BX01	0		0	0	0	ANTI-PARATHYROID HORMONES (H05B)
Amoxicillin	4	J01CA04	0		0	0	0	ANTIINFECTIVES FOR SYSTEMIC USE (J)
Cefadroxil	1	J01DB05	0		0	0	0	ANTIINFECTIVES FOR SYSTEMIC USE (J)
Cefuroxime	1	J01DC02	0		0	0	0	ANTIINFECTIVES FOR SYSTEMIC USE (J)
Cefaclor	3	J01DC04	0		0	0	0	ANTIINFECTIVES FOR SYSTEMIC USE (J)
Cefixime	1	J01DD08	0		0	0	0	ANTIINFECTIVES FOR SYSTEMIC USE (J)
Cefpodoxime	3	J01DD13	0		0	0	0	ANTIINFECTIVES FOR SYSTEMIC USE (J)
Cefditoren	2	J01DD16	0		0	0	0	ANTIINFECTIVES FOR SYSTEMIC USE (J)
Clarithromycin	1	J01FA09	0		0	0	0	ANTIINFECTIVES FOR SYSTEMIC USE (J)
Ciprofloxacin	3	J01MA02	0		0	1	0	ANTIINFECTIVES FOR SYSTEMIC USE (J)
Levofloxacin	1	J01MA12	0		0	1	0	ANTIINFECTIVES FOR SYSTEMIC USE (J)
Moxifloxacin	2	J01MA14	0		0	0	0	ANTIINFECTIVES FOR SYSTEMIC USE (J)
Rifampicin	1	J04AB02	0		0	0	0	ANTIINFECTIVES FOR SYSTEMIC USE (J)
Isoniazid	1	J04AC01	0		0	0	0	ANTIINFECTIVES FOR SYSTEMIC USE (J)
Ethambutol	1	J04AK02	0		0	0	0	ANTIINFECTIVES FOR SYSTEMIC USE (J)
Entecavir	1	J05AF10	0		0	0	0	ANTIINFECTIVES FOR SYSTEMIC USE (J)
Bicalutamide	1	L02BB03	0		0	1	0	HORMONE ANTAGONISTS AND RELATED AGENTS (L02B)
Anastrozole	2	L02BG03	0		0	0	1	HORMONE ANTAGONISTS AND RELATED AGENTS (L02B)
Letrozole	5	L02BG04	0		0	0	1	HORMONE ANTAGONISTS AND RELATED AGENTS (L02B)
Phellinus Linteus ext	1	L03AX	0		0	0	1	IMMUNOSTIMULANTS (L03A)
Tacrolimus	1	L04AD02	0		0	0	0	IMMUNOSUPPRESSANTS (L04A)
Azathioprine	1	L04AX01	0		0	0	0	IMMUNOSUPPRESSANTS (L04A)
Aceclofenac	7	M01AB16	2	Chronic use increases risk of GI bleeding and peptic ulcer disease	0	0	1	NSAIDs (M01A)
Meloxicam	4	M01AC06	2	Chronic use increases risk of GI bleeding and peptic ulcer disease	0	1	1	NSAIDs (M01A)
Ibuprofen2	4	M01AE01	0		0	1	1	NSAIDs (M01A)
Loxoprofen	5	M01AE01	0		0	0	1	NSAIDs (M01A)
Naproxen	3	M01AE02	2	Chronic use increases risk of GI bleeding and peptic ulcer disease	0	0	1	NSAIDs (M01A)
Dexibuprofen	4	M01AE14	2	Chronic use increases risk of GI bleeding and peptic ulcer disease	0	0	1	NSAIDs (M01A)
Mefenamic Acid	1	M01AG01	0		0	0	1	NSAIDs (M01A)
Celecoxib	13	M01AH01	0		0	1	1	NSAIDs (M01A)
Talniflumate	2	M01AX	2	Chronic use increases risk of GI bleeding and peptic ulcer disease ; 2 patient	0	0	1	NSAIDs (M01A)
Angelica ext	1	M01AX	0		0	0	1	NSAIDs (M01A)
Nabumetone	1	M01AX01	0		0	0	0	NSAIDs (M01A)
Diacerein	4	M01AX21	0		0	0	0	NSAIDs (M01A)
Chondroitin	1	M01AX25	0		0	0	0	NSAIDs (M01A)
Avocado-soya titrated ext.	4	M01AX26	0		0	0	1	NSAIDs (M01A)
Joins	4	M01BX	0		0	0	1	Other antiinflammatory/antirheumatic agents in combination with other drugs (M01BX)
Afloqualone	3	M03B	0	Skeletal muscle relaxants ;	0	0	0	(M)
Orphenadrine	2	M03BC01	1	skeletal muscle relaxants ; poorly tolerated by older adults because of anticholinergic adverse effects	0	1	0	(M)
Baclofen	2	M03BX01	0	Skeletal muscle relaxants ;	0	0	0	(M)
Eperisone	2	M03BX09	0		0	0	0	(M)
Allopurinol	6	M04AA01	0	Skeletal muscle relaxants ;	0	0	0	(M)
Febuxostat	1	M04AA03	0		0	0	0	(M)
Colchicine	1	M04AC01	0		0	0	0	(M)
Alendronate	8	M05BA	0		0	0	0	Osteoporosis - DRUGS FOR TREATMENT OF BONE DISEASES (M05)
Pantoprazole	13	M05BA03	0	Avoid scheduled use for >11 weeks unless for high-risk patients (e.g., oral corticosteroids or chronic NSAID use), erosive esophagitis, Barrett’s esophagitis, pathological hypersecretory condition, or demonstrated need for maintenance treatment	0	0	0	Proton pump inhibitors (A02BC)
Ibandronate	1	M05BA06	0		0	0	0	Osteoporosis - DRUGS FOR TREATMENT OF BONE DISEASES (M05)
Risedronate	13	M05BA07	0		0	0	0	Osteoporosis - DRUGS FOR TREATMENT OF BONE DISEASES (M05)
Morphine	1	N02AA01	0		1	1	0	Analgesic (N02)
Hydromorphone	1	N02AA03	0		1	1	0	Analgesic (N02)
Oxycodone	2	N02AA05	0		1	1	0	Analgesic (N02)
Fentanyl	2	N02AB03	0		1	1	0	Analgesic (N02)
Tramadol	28	N02AX02	0		0	1	0	Analgesic (N02)
Acetaminophen	32	N02BE01	0		0	0	0	Analgesic (N02)
Sumatriptan	1	N02CC01	0		0	0	0	Analgesic (N02)
Clonazepam	9	N03AE01	1	Increased sensitivity, slower metabolism. Increase risk of cognitive impairment, delirium, falls, and fractures	1	1	0	Antiepileptics (N03)
Carbamazepine	4	N03AF01	0		1	1	0	Antiepileptics (N03)
Divalproex	1	N03AG01	0		1	1	0	Antiepileptics (N03)
Valproate	2	N03AG01	0		1	1	0	Antiepileptics (N03)
Gabapentin	11	N03AX12	0		1	1	0	Antiepileptics (N03)
Pregabalin	6	N03AX16	0		1	1	0	Antiepileptics (N03)
Procyclidine	1	N04AA04	0		0	1	0	ANTI-PARKINSON DRUGS (N04)
Carbidopa etc	3	N04BA02	0		0	1	0	ANTI-PARKINSON DRUGS (N04)
Benserazide/Levodopa	1	N04BA03	0		0	1	0	ANTI-PARKINSON DRUGS (N04)
Amantadine	2	N04BB01	0		0	1	0	ANTI-PARKINSON DRUGS (N04)
Ropinirole	2	N04BC04	0		0	1	0	ANTI-PARKINSON DRUGS (N04)
Pramipexole	2	N04BC05	0		0	1	0	ANTI-PARKINSON DRUGS (N04)
Entacapone	1	N04BX02	0		0	1	0	ANTI-PARKINSON DRUGS (N04)
Chlorpromazine	1	N05AA01	1	Highly anticholinergic ; first-generation antipsychotic	1	0	0	Antipsychotic (N05A)
Pephenazine	1	N05AB03	1	Highly anticholinergic	1	0	0	Antipsychotic (N05A)
Perphenazine	1	N05AB03	1	Highly anticholinergic ; first-generation antipsychotic, avoid except for shizophrenia, bipolar disorder, short-term use as antiemetic during chemotherapy	1	0	0	Antipsychotic (N05A)
Quetiapine	6	N05AH04	1	Highly anticholinergic ; second-generation antipsychoticavoid except for shizophrenia, bipolar disorder, short-term use as antiemetic during chemotherapy	1	1	0	Antipsychotic (N05A)
Levosulpiride	11	N05AL07	1	Can cause extrapyramidal effects	1	0	0	Antipsychotic (N05A)
Diazepam	15	N05BA01	1	Increased sensitivity, slower metabolism. Increase risk of cognitive impairment, delirium, falls, and fractures	1	1	0	ANXIOLYTICS (N05B)
Chlordiazepoxide/Clidinium	1	N05BA02	1	Increased sensitivity, slower metabolism. Increase risk of cognitive impairment, delirium, falls, and fractures	1	1	0	ANXIOLYTICS (N05B)
Lorazepam	3	N05BA06	1	Increased sensitivity, slower metabolism. Increase risk of cognitive impairment, delirium, falls, and fractures	1	1	0	ANXIOLYTICS (N05B)
Bromazepam	1	N05BA08	1	Increased sensitivity, slower metabolism. Increase risk of cognitive impairment, delirium, falls, and fractures	1	0	0	ANXIOLYTICS (N05B)
Alprazolam	16	N05BA12	1	Increased sensitivity, slower metabolism. Increase risk of cognitive impairment, delirium, falls, and fractures	1	1	0	ANXIOLYTICS (N05B)
Etizolam	4	N05BA19	1	Increased sensitivity, slower metabolism. Increase risk of cognitive impairment, delirium, falls, and fractures	1	1	0	ANXIOLYTICS (N05B)
Clotiazepam	1	N05BA21	1	Increased sensitivity, slower metabolism. Increase risk of cognitive impairment, delirium, falls, and fractures	1	1	0	ANXIOLYTICS (N05B)
Buspirone	1	N05BE01	0		0	1	0	ANXIOLYTICS (N05B)
Flurazepam	1	N05CD01	1	Increased sensitivity, slower metabolism. Increase risk of cognitive impairment, delirium, falls, and fractures	1	1	0	Hypnotics & sedatives (N05C)
Flunitrazepam	1	N05CD03	1	Increased sensitivity, slower metabolism. Increase risk of cognitive impairment, delirium, falls, and fractures	1	0	0	Hypnotics & sedatives (N05C)
Triazolam	4	N05CD05	1	Increased sensitivity, slower metabolism. Increase risk of cognitive impairment, delirium, falls, and fractures	1	1	0	Hypnotics & sedatives (N05C)
Zolpidem	26	N05CF02	1	Benzodiazepine-receptor agonists that have adverse events similar to those of benzodiazepines in older adults (e.g., delirium, falls, fractures); minimal improvement in sleep latency and duration	1	1	0	Hypnotics & sedatives (N05C)
Imipramine	2	N06AA02	1	Highly anticholinergic	1	1	0	Antidepressant (N06A)
Amitriptyline	6	N06AA09	1	Highly anticholinergic	1	1	0	Antidepressant (N06A)
Nortriptyline	1	N06AA10	1	Highly anticholinergic	1	1	0	Antidepressant (N06A)
Paroxetine	1	N06AB05	1	Highly anticholinergic	1	0	0	Antidepressant (N06A)
Sertraline	1	N06AB06	0		1	0	0	Antidepressant (N06A)
Escitalopram	3	N06AB10	0		1	0	0	Antidepressant (N06A)
Trazodone	5	N06AX05	0		1	1	0	Antidepressant (N06A)
Mirtazapine	5	N06AX11	0		1	0	0	Antidepressant (N06A)
Tianeptine	3	N06AX14	0		1	0	0	Antidepressant (N06A)
Venlafaxine	3	N06AX16	0		1	0	0	Antidepressant (N06A)
Duloxetine	1	N06AX21	0		1	0	0	Antidepressant (N06A)
Hypericum ext.	1	N06AX25	0		1	0	1	Antidepressant (N06A)
Modafinil	1	N06BA07	0		0	0	0	PSYCHOSTIMULANTS, AGENTS USED FOR ADHD AND NOOTROPICS (N06B)
Oxiracetam	2	N06BX07	0		0	0	0	PSYCHOSTIMULANTS, AGENTS USED FOR ADHD AND NOOTROPICS (N06B)
Acetyl-L-Carnitine	7	N06BX12	0		0	0	0	PSYCHOSTIMULANTS, AGENTS USED FOR ADHD AND NOOTROPICS (N06B)
Donepezil	13	N06DA02	0		0	1	0	Anti-dementia drugs (N06D)
Rivastigmine	1	N06DA03	0		0	1	0	Anti-dementia drugs (N06D)
Galantamine	1	N06DA04	0		0	0	0	Anti-dementia drugs (N06D)
Memantine	2	N06DX01	0		0	1	0	Anti-dementia drugs (N06D)
Ginkgo biloba Leaf Ext.	23	N06DX02	0		0	0	1	Anti-dementia drugs (N06D)
Bethanechol	3	N07AB02	0		0	0	0	OTHER NERVOUS SYSTEM DRUGS (N07)
Choline Alfoscerate	20	N07AX02	0		0	0	0	OTHER NERVOUS SYSTEM DRUGS (N07)
Flunarizine	2	N07CA03	0		0	0	0	OTHER NERVOUS SYSTEM DRUGS (N07)
Hydroxychloroquine	2	P01BA02	0		0	0	0	ANTIMALARIALS (P01B)
Olopatadine	1	R01AC08	0		1	0	0	Nasal preparations (R01)
Pseudoephedrine	1	R01BA02	0		0	0	0	Nasal preparations (R01)
Tiotropium	2	R03BB04	0		0	0	0	DRUGS FOR OBSTRUCTIVE AIRWAY DISEASES (R03)
Fenoterol	2	R03CC04	0		0	0	0	DRUGS FOR OBSTRUCTIVE AIRWAY DISEASES (R03)
Acebrophylline	2	R03DA	0		0	0	0	DRUGS FOR OBSTRUCTIVE AIRWAY DISEASES (R03)
Theophylline	2	R03DA04	0		0	0	0	DRUGS FOR OBSTRUCTIVE AIRWAY DISEASES (R03)
Theobromine	2	R03DA07	0		0	0	0	DRUGS FOR OBSTRUCTIVE AIRWAY DISEASES (R03)
Doxofylline	3	R03DA11	0		0	0	0	DRUGS FOR OBSTRUCTIVE AIRWAY DISEASES (R03)
Petasites Hybridus Folium ext. (Cosalin)	1	R03DC	0		0	0	1	DRUGS FOR OBSTRUCTIVE AIRWAY DISEASES (R03)
Montelukast	6	R03DC03	0		0	0	0	DRUGS FOR OBSTRUCTIVE AIRWAY DISEASES (R03)
Ibudilast	1	R03DC04	0		0	0	1	DRUGS FOR OBSTRUCTIVE AIRWAY DISEASES (R03)
Hedera helicis Folia ext	1	R05CA12	0		0	0	1	COUGH AND COLD PREPARATIONS (R05)
Acetylcystein	3	R05CB01	0		0	0	0	COUGH AND COLD PREPARATIONS (R05)
Ambroxol	1	R05CB06	0		0	0	0	COUGH AND COLD PREPARATIONS (R05)
Neltenexine	1	R05CB14	0		0	0	0	COUGH AND COLD PREPARATIONS (R05)
Erdosteine	6	R05CB15	0		0	0	0	COUGH AND COLD PREPARATIONS (R05)
Codeine	2	R05DA04	0		1	0	0	COUGH AND COLD PREPARATIONS (R05)
Levodropropizine	5	R05DB27	0		0	0	0	COUGH AND COLD PREPARATIONS (R05)
Coptis Rhizome ext.	2	R05FB02	0		0	0	1	COUGH AND COLD PREPARATIONS (R05)
Bepotastine	4	R06A	0		1	0	0	Antihistamines (R06)
Hydroxyzine	1	R06A	1	Highly anticholinergic (First-generation antihistamine)	1	1	0	Antihistamines (R06)
Piprinhydrinate	3	R06AA07	1	Highly anticholinergic (First-generation antihistamine)	1	0	0	Antihistamines (R06)
Doxylamine	1	R06AA09	1	Highly anticholinergic (First-generation antihistamine)	1	0	0	Antihistamines (R06)
Dimenhydrinate	4	R06AA52	1	Highly anticholinergic (First-generation antihistamine)	1	1	0	Antihistamines (R06)
Chlorpheniramine etc	20	R06AB04	1	Highly anticholinergic (First-generation antihistamine)	1	1	0	Antihistamines (R06)
Mequitazine	1	R06AD07	0		1	0	0	Antihistamines (R06)
Cetirizine2	1	R06AE07	0		1	0	0	Antihistamines (R06)
Levocetirizine	6	R06AE09	0		1	0	0	Antihistamines (R06)
Triprolidine 외	2	R06AX07	1	Highly anticholinergic (First-generation antihistamine)	1		0	Antihistamines (R06)
Loratadine2	1	R06AX13	0		1	0	0	Antihistamines (R06)
Azelastine	2	R06AX19	0		1	0	0	Antihistamines (R06)
Epinastine	1	R06AX24	0		1	0	0	Antihistamines (R06)
Fexofenadine	5	R06AX26	0		1	0	0	Antihistamines (R06)
Desloratadine	1	R06AX27	0		1	0	0	Antihistamines (R06)
Pelargonium sidoides ext (Penium Syrup)	1	R07AX	0		0	0	1	OTHER RESPIRATORY SYSTEM PRODUCTS (R07)
Vaccinium Myrtillus Ext.	4	S01XA	0		0	0	1	Other ophthalmologicals (S01XA)
Polystyrene Ca	3	V03AE01	0		0	0	0	9. Various
	2400
